# Supplementary material for: Separated Siamese Twins: Intronic Small Nucleolar RNAs and Matched Host Genes May be Altered in Conjunction or Separately in Multiple Cancer Types
Source: Cells. 2020 Feb 7;9(2):387. doi: 10.3390/cells9020387 (PMC7072173; doi:10.3390/cells9020387)
Supplement: Supplementary file 1 [file cells-09-00387-s001.zip]

Archive with 6 entries (5 files):
- Supplementary material/
- __MACOSX/._Supplementary material
- Supplementary material/Supplementary Table 1.xlsx
- __MACOSX/Supplementary material/._Supplementary Table 1.xlsx
- Supplementary material/Supplementary Table 2.xlsx
- __MACOSX/Supplementary material/._Supplementary Table 2.xlsx
