# Supplementary material for: Separated Siamese Twins: Intronic Small Nucleolar RNAs and Matched Host Genes May be Altered in Conjunction or Separately in Multiple Cancer Types
Source: Cells. 2020 Feb 7;9(2):387. doi: 10.3390/cells9020387 (PMC7072173; doi:10.3390/cells9020387)
Supplement: Supplementary file 1 [file cells-09-00387-s001.zip › Supplementary material/Supplementary Table 1.xlsx]

## Sheet: Samples summary_num
Tumor_acr	TCGA-HNSC	TCGA-KIRC	TCGA-BRCA	TCGA-COAD	TCGA-LUSC	TCGA-SKCM	TCGA-LUAD	TCGA-UCEC	TCGA-OV	TCGA-GBM
Tumor_type	Head and Neck squamous cell carcinoma	Kidney renal clear cell carcinoma	Breast invasive carcinoma	Colorectal adeno-carcinoma	Lung squamous cell carcinoma	Skin Cutaneous Melanoma	Lung adeno-carcinoma	Uterine Corpus Endometrial Carcinoma	Ovarian serous cystadeno-carcinoma	Glioblastoma multiforme
N° Samples	496	354	1070	592	487	367	511	509	398	575
	% Altered Samples	% Altered Samples	% Altered Samples	% Altered Samples	% Altered Samples	% Altered Samples	% Altered Samples	% Altered Samples	% Altered Samples	% Altered Samples
SNORA36C/AAK1	2	0	2	0	6	0	2	4	4	0
SNORA80D/AIMP2	0	0	0	0	0	0	0	0	0	0
SNORD96B/AMMECR1	4	6	5	1	4	7	1	2	3	0
SNORA68B/ANKRD27	0	0	0	0	0	0	0	0	0	0
SNORD71/AP1G1	1	0	21	0	2	0	3	8	11	0
SNORA70C/ASTN2	3	0	5	0	0	0	1	1	4	3
SNORA77/ATP2B4	2	0	89	4	12	4	20	12	14	25
SNORD59A/ATP5F1B	1	0	1	1	0	1	14	4	6	9
SNORD88C/C19orf48	1	1	11	0	3	0	1	4	1	2
SNORD88B/C19orf48	1	1	11	0	3	0	1	4	1	1
SNORD98/CCAR1	2	0	3	1	3	0	4	2	3	1
SNORA22B/CCT6A	0	0	0	0	0	0	0	0	0	0
SNORA15/CCT6A	42	0	14	3	23	3	24	1	4	60
SNORA22/CCT6P1	4	1	4	2	6	3	8	3	5	11
SNORA15B-2/CCT6P1	0	0	0	0	0	0	0	0	0	0
SNORD67/CKAP5	8	0	8	0	3	0	5	7	7	1
SNORA50A/CNOT1	2	0	13	1	0	1	4	6	4	0
SNORA70F/COBLL1	6	1	1	0	5	1	2	2	8	2
SNORA57/CSKMT	3	0	7	2	0	0	3	7	5	0
SNORA12/CWF19L1	3	0	4	4	3	4	2	3	2	1
SNORA26/DANCR	4	1	3	2	18	3	3	1	4	30
SNORD38C/DCP1A	0	0	0	0	0	0	0	0	0	0
SNORD117/DDX39B	4	0	13	4	3	4	7	6	14	0
SNORA9B/DDX55	0	0	0	0	0	0	0	0	0	0
SNORA11B/DGLUCY	8	0	4	2	13	2	5	3	5	1
SNORA56/DKC1	19	7	14	4	12	11	17	4	22	5
SNORA36A/DKC1	19	7	14	4	12	11	17	4	22	5
SNORA41/EEF1B2	4	3	9	0	8	0	3	4	5	1
SNORD37/EEF2	3	2	9	3	2	5	3	8	10	4
SNORA19/EIF3A	0	0	3	1	1	1	3	2	4	1
SNORA48/EIF4A1	2	0	6	7	2	7	6	2	5	1
SNORA63/EIF4A2	69	3	19	0	155	3	11	30	66	9
SNORD66/EIF4G1	71	3	18	0	178	3	11	33	71	15
SNORA28/EIF5	5	0	11	1	16	1	5	5	13	2
SNORA13/EPB41L4A-AS1	3	8	4	14	3	22	4	2	13	0
SNORD31B/FAM155A	0	0	0	0	0	0	0	0	0	0
SNORA30B/FOCAD	0	0	0	0	0	0	0	0	0	0
SNORD69/GNL3	1	9	4	3	4	12	0	8	4	0
SNORA41B/HMGN2P46	0	0	0	0	0	0	0	0	0	0
SNORD14E/HSPA8	0	0	0	0	0	0	0	0	0	0
SNORD14C/HSPA8	0	0	0	0	0	0	0	0	0	0
SNORD14D/HSPA8	0	0	0	0	0	0	0	0	0	0
SNORD63/HSPA9	1	23	4	0	3	0	3	0	5	0
SNORA35/HTR2C	5	6	4	2	2	8	3	2	4	0
SNORD65C/IGF2BP3	0	0	0	0	0	0	0	0	0	0
SNORA2A/KANSL2	1	0	1	0	2	0	7	1	1	3
SNORA2B/KANSL2	1	0	1	0	2	0	7	1	1	3
SNORA2C/KANSL2	2	0	1	0	2	0	7	1	1	3
SNORA63E/LINC00888	69	3	19	0	155	3	11	30	66	9
SNORA63D/LINC00888	0	0	0	0	0	0	0	0	0	0
SNORA11D/MAGED4	12	0	7	6	11	6	4	7	15	1
SNORA37/MBD2	13	1	4	11	8	12	8	4	8	0
SNORD114-7/MEG8	6	0	8	1	12	1	3	1	5	1
SNORD114-14/MEG8	6	0	8	1	12	1	3	1	5	1
SNORD114-5/MEG8	6	0	8	1	12	1	3	1	5	1
SNORD114-16/MEG8	6	0	8	1	12	1	3	1	5	1
SNORD114-19/MEG8	6	0	8	1	12	1	3	1	5	1
SNORD114-31/MEG8	6	0	8	1	12	1	3	1	6	1
SNORD114-10/MEG8	6	0	8	1	12	1	3	1	5	1
SNORD114-23/MEG8	6	0	8	1	12	1	3	1	5	1
SNORD114-26/MEG8	6	0	8	1	12	1	3	1	5	1
SNORD114-28/MEG8	6	0	8	1	12	1	3	1	6	1
SNORD114-11/MEG8	6	0	8	1	12	1	3	1	5	1
SNORD114-25/MEG8	6	0	8	1	12	1	3	1	5	1
SNORD114-27/MEG8	6	0	8	1	12	1	3	1	5	1
SNORD114-2/MEG8	6	0	9	1	12	1	3	1	5	1
SNORD114-4/MEG8	6	0	9	1	12	1	3	1	5	1
SNORD114-9/MEG8	6	0	8	1	12	1	3	1	5	1
SNORD114-13/MEG8	6	0	8	1	12	1	3	1	5	1
SNORD114-6/MEG8	6	0	8	1	12	1	3	1	5	1
SNORD114-30/MEG8	6	0	8	1	12	1	3	1	6	1
SNORD114-15/MEG8	6	0	8	1	12	1	3	1	5	1
SNORD114-17/MEG8	6	0	8	1	12	1	3	1	5	1
SNORD113-4/MEG8	6	0	9	1	12	1	3	1	5	1
SNORD114-29/MEG8	6	0	8	1	12	1	3	1	6	1
SNORD114-3/MEG8	6	0	9	1	12	1	3	1	5	1
SNORD114-24/MEG8	6	0	8	1	12	1	3	1	5	1
SNORD114-20/MEG8	6	0	8	1	12	1	3	1	5	1
SNORD114-18/MEG8	6	0	8	1	12	1	3	1	5	1
SNORD114-12/MEG8	6	0	8	1	12	1	3	1	5	1
SNORD114-22/MEG8	6	0	8	1	12	1	3	1	5	1
SNORD114-21/MEG8	6	0	8	1	12	1	3	1	5	1
SNORD112/MEG8	0	0	0	0	0	0	0	0	0	0
SNORD74B/MIR99AHG	0	0	0	0	0	0	0	0	0	0
SNORA58/MRPL3	14	2	3	0	31	2	2	3	8	1
SNORA54/NAP1L4	1	0	10	0	2	0	3	6	1	2
SCARNA10/NCAPD2	6	0	17	5	11	5	9	8	21	8
SNORA75/NCL	6	3	5	1	3	0	4	3	2	1
SNORD20/NCL	6	3	5	1	3	0	4	3	2	1
SNORA38B/NOL11	2	1	65	9	8	10	12	9	7	0
SNORD23/NOP53	1	1	5	0	3	0	1	3	3	2
SNORD86/NOP56	2	0	4	3	8	0	8	7	19	0
SNORD110/NOP56	2	0	4	3	8	0	8	7	19	0
SNORD57/NOP56	2	0	4	3	8	0	8	7	19	0
SNORD56/NOP56	2	0	4	3	8	0	8	7	19	0
SNORA51/NOP56	2	0	4	3	8	0	8	7	19	0
SNORD70/NOP58	7	5	7	0	9	0	4	5	4	1
SNORD70A/NOP58	7	5	7	0	9	0	4	5	4	1
SNORD11/NOP58	7	5	7	0	9	0	4	5	4	1
SNORD11B/NOP58	7	5	7	0	9	0	4	5	4	1
SNORA11F/NUDT13	0	0	0	0	0	0	0	0	0	0
SNORA80B/ODC1	0	0	8	1	5	1	3	7	7	4
SNORA63C/OSCP1	0	0	0	0	0	0	0	0	0	0
SNORA24B/PARP16	0	0	0	0	0	0	0	0	0	0
SCARNA12/PHB2	6	0	18	4	12	4	10	9	21	8
RNU105B/PLCB1	0	0	0	0	0	0	0	0	0	0
SNORA14A/POR	5	2	3	2	5	4	6	2	14	13
SNORD105/PPAN	2	1	12	3	3	0	2	21	26	6
SNORD105B/PPAN	2	1	12	3	3	0	2	20	26	6
SNORA16B/PPP2R5A	1	1	82	4	10	5	16	12	10	3
SNORD127/PRPF39	4	0	4	2	8	0	11	1	5	1
SNORA38/PRRC2A	4	0	13	4	3	4	7	6	14	0
SNORD62B/PRRC2B	0	0	0	0	0	0	0	0	0	0
SNORD62A/PRRC2B	5	2	9	1	2	0	1	2	10	4
SNORD94/PTCD3	3	0	4	0	6	0	1	2	1	4
SNORA70E/RAB30	14	1	18	0	3	1	11	6	27	5
SNORA40B/RAB3GAP1	0	0	0	0	0	0	0	0	0	0
SNORA36B/RAB3GAP2	3	1	83	3	12	4	15	10	13	2
SNORD45B/RABGGTB	2	0	8	1	2	1	6	1	7	2
SNORD45C/RABGGTB	2	0	8	1	2	1	6	1	7	2
SNORA77B/RANBP1	0	0	0	0	0	0	0	0	0	0
SNORA70G/RAP1B	18	0	27	1	13	1	20	0	16	14
SNORD61/RBMX	8	5	10	3	5	8	7	1	9	3
SNORD77B/RGS22	0	0	0	0	0	0	0	0	0	0
SNORD89/RNF149	3	0	5	0	6	0	2	1	3	2
SNORA70/RPL10	16	7	14	3	13	10	14	4	19	6
SNORD35A/RPL13A	2	1	17	0	3	0	1	9	2	3
SNORA68/RPL18A	3	0	15	4	4	4	2	14	23	2
SNORA27/RPL21	1	1	17	34	2	35	6	1	1	2
SNORD102/RPL21	1	1	17	34	2	35	6	1	1	2
SNORA21/RPL23	3	1	63	9	5	10	7	11	9	1
SNORD42B/RPL23A	2	1	44	6	7	7	6	13	10	1
SNORD4A/RPL23A	2	1	44	6	7	7	6	13	10	1
SNORD4B/RPL23A	2	1	44	6	7	7	6	13	10	1
SNORA3A/RPL27A	0	0	7	0	2	0	3	4	1	3
SNORA3B/RPL27A	0	0	7	0	2	0	3	4	1	3
SNORD83B/RPL3	0	0	4	0	4	0	4	8	6	1
SNORD83A/RPL3	0	0	4	0	4	0	4	8	6	1
SNORA72/RPL30	17	2	103	15	11	17	25	22	26	0
SNORA7A/RPL32	0	9	13	1	2	10	2	2	5	3
SNORA7B/RPL32P3	13	2	4	0	31	2	0	12	8	0
SNORD72/RPL37	19	2	11	4	48	6	40	11	18	0
SNORA69/RPL39	8	6	5	2	5	8	5	1	5	0
SNORD18C/RPL4	0	0	5	0	1	0	2	3	2	0
SNORD18B/RPL4	0	0	5	0	1	0	2	3	2	0
SNORD21/RPL5	0	0	11	0	1	0	6	0	7	0
SNORA66/RPL5	0	0	11	0	1	0	6	0	7	0
SNORD24/RPL7A	4	2	9	1	2	0	2	3	3	3
SNORA52/RPLP2	2	0	12	2	2	2	2	7	7	3
SNORD35B/RPS11	2	1	17	0	3	0	1	9	2	3
SNORD101/RPS12	3	1	9	2	0	3	3	2	8	1
SNORD100/RPS12	3	1	9	2	0	3	3	2	8	1
SNORD14A/RPS13	0	0	0	0	0	0	0	0	0	0
SNORD15A/RPS3	17	0	49	0	6	0	13	5	29	2
SNORD15B/RPS3	17	0	49	0	6	0	13	5	29	2
SNORD73B/RPS3A	0	0	0	0	0	0	0	0	0	0
SNORD73A/RPS3A	3	0	8	2	8	2	3	4	8	1
SNORD38B/RPS8	1	0	8	0	2	0	4	8	18	1
SNORD111/SF3B3	1	0	18	0	1	0	3	10	11	0
SNORD111B/SF3B3	1	0	18	0	1	0	3	10	11	0
SNORD56B/SIPA1L1	2	0	2	2	3	2	3	0	4	2
SNORD28/SNHG1	4	0	7	2	0	0	2	9	3	0
SNORD27/SNHG1	4	0	7	2	0	0	2	9	3	0
SNORD26/SNHG1	4	0	7	2	0	0	2	9	3	0
SNORD22/SNHG1	4	0	8	2	0	0	2	9	3	0
SNORD30/SNHG1	4	0	7	2	0	0	2	9	3	0
SNORA71E/SNHG11	4	0	13	44	7	44	5	5	6	0
SNORA44/SNHG12	0	0	3	1	2	1	3	4	3	4
SNORA61/SNHG12	0	0	3	1	2	1	3	4	3	4
SNORA16A/SNHG12	0	0	3	1	2	1	3	4	3	4
SNORD115-34/SNHG14	0	0	0	0	0	0	0	0	0	0
SNORD115-12/SNHG14	0	0	0	0	0	0	0	0	0	0
SNORD115-25/SNHG14	0	0	0	0	0	0	0	0	0	0
SNORD115-29/SNHG14	0	0	0	0	0	0	0	0	0	0
SNORD115-2/SNHG14	0	0	0	0	0	0	0	0	0	0
SNORD115-9/SNHG14	0	0	0	0	0	0	0	0	0	0
SNORD115-21/SNHG14	0	0	0	0	0	0	0	0	0	0
SNORD115-14/SNHG14	0	0	0	0	0	0	0	0	0	0
SNORD115-19/SNHG14	0	0	0	0	0	0	0	0	0	0
SNORD115-3/SNHG14	0	0	0	0	0	0	0	0	0	0
SNORD115-18/SNHG14	0	0	0	0	0	0	0	0	0	0
SNORD115-24/SNHG14	0	0	0	0	0	0	0	0	0	0
SNORD115-41/SNHG14	0	0	0	0	0	0	0	0	0	0
SNORD115-11/SNHG14	0	0	0	0	0	0	0	0	0	0
SNORD115-5/SNHG14	0	0	0	0	0	0	0	0	0	0
SNORD115-39/SNHG14	0	0	0	0	0	0	0	0	0	0
SNORD115-33/SNHG14	0	0	0	0	0	0	0	0	0	0
SNORD115-37/SNHG14	0	0	0	0	0	0	0	0	0	0
SNORD116-10/SNHG14	0	0	0	0	0	0	0	0	0	0
SNORD115-4/SNHG14	0	0	0	0	0	0	0	0	0	0
SNORD115-8/SNHG14	0	0	0	0	0	0	0	0	0	0
SNORD115-16/SNHG14	0	0	0	0	0	0	0	0	0	0
SNORD115-28/SNHG14	0	0	0	0	0	0	0	0	0	0
SNORD115-6/SNHG14	0	0	0	0	0	0	0	0	0	0
SNORD115-32/SNHG14	0	0	0	0	0	0	0	0	0	0
SNORD115-30/SNHG14	0	0	0	0	0	0	0	0	0	0
SNORD115-42/SNHG14	0	0	0	0	0	0	0	0	0	0
SNORD115-27/SNHG14	0	0	0	0	0	0	0	0	0	0
SNORD115-22/SNHG14	0	0	0	0	0	0	0	0	0	0
SNORD115-23/SNHG14	0	0	0	0	0	0	0	0	0	0
SNORD115-17/SNHG14	0	0	0	0	0	0	0	0	0	0
SNORD115-48/SNHG14	0	0	0	0	0	0	0	0	0	0
SNORD115-15/SNHG14	0	0	0	0	0	0	0	0	0	0
SNORD115-1/SNHG14	0	0	0	0	0	0	0	0	0	0
SNORD115-38/SNHG14	0	0	0	0	0	0	0	0	0	0
SNORD115-10/SNHG14	0	0	0	0	0	0	0	0	0	0
SNORD115-20/SNHG14	0	0	0	0	0	0	0	0	0	0
SNORD115-35/SNHG14	0	0	0	0	0	0	0	0	0	0
SNORD115-31/SNHG14	0	0	0	0	0	0	0	0	0	0
SNORD115-44/SNHG14	0	0	0	0	0	0	0	0	0	0
SNORD115-43/SNHG14	0	0	0	0	0	0	0	0	0	0
SNORD115-36/SNHG14	0	0	0	0	0	0	0	0	0	0
SNORD116-11/SNHG14	0	0	0	0	0	0	0	0	0	0
SNORD116-14/SNHG14	0	0	0	0	0	0	0	0	0	0
SNORD116-18/SNHG14	0	0	0	0	0	0	0	0	0	0
SNORD116-9/SNHG14	0	0	0	0	0	0	0	0	0	0
SNORD116-2/SNHG14	0	0	0	0	0	0	0	0	0	0
SNORD116-3/SNHG14	0	0	0	0	0	0	0	0	0	0
SNORD116-8/SNHG14	0	0	0	0	0	0	0	0	0	0
SNORD116-7/SNHG14	0	0	0	0	0	0	0	0	0	0
SNORD116-13/SNHG14	0	0	0	0	0	0	0	0	0	0
SNORD116-15/SNHG14	0	0	0	0	0	0	0	0	0	0
SNORD116-12/SNHG14	0	0	0	0	0	0	0	0	0	0
SNORD116-29/SNHG14	0	0	0	0	0	0	0	0	0	0
SNORD116-16/SNHG14	0	0	0	0	0	0	0	0	0	0
SNORD116-24/SNHG14	0	0	0	0	0	0	0	0	0	0
SNORD116-23/SNHG14	0	0	0	0	0	0	0	0	0	0
SNORD116-6/SNHG14	0	0	0	0	0	0	0	0	0	0
SNORD116-19/SNHG14	0	0	0	0	0	0	0	0	0	0
SNORD115-45/SNHG14	0	0	0	0	0	0	0	0	0	0
SNORD115-47/SNHG14	0	0	0	0	0	0	0	0	0	0
SNORD108/SNHG14	0	0	0	0	0	0	0	0	0	0
SNORD116-26/SNHG14	0	0	0	0	0	0	0	0	0	0
SNORD116-27/SNHG14	0	0	0	0	0	0	0	0	0	0
SNORD116-30/SNHG14	0	0	0	0	0	0	0	0	0	0
SNORD116-25/SNHG14	0	0	0	0	0	0	0	0	0	0
SNORD115-40/SNHG14	0	0	0	0	0	0	0	0	0	0
SNORD115-13/SNHG14	0	0	0	0	0	0	0	0	0	0
SNORD109A/SNHG14	0	0	0	0	0	0	0	0	0	0
SNORD116-22/SNHG14	0	0	0	0	0	0	0	0	0	0
SNORD115-26/SNHG14	0	0	0	0	0	0	0	0	0	0
SNORD116-4/SNHG14	0	0	0	0	0	0	0	0	0	0
SNORD107/SNHG14	0	0	0	0	0	0	0	0	0	0
SNORD64/SNHG14	0	0	0	0	0	0	0	0	0	0
SNORD115-46/SNHG14	0	0	0	0	0	0	0	0	0	0
SNORD116-21/SNHG14	0	0	0	0	0	0	0	0	0	0
SNORD115-7/SNHG14	0	0	0	0	0	0	0	0	0	0
SNORD116-28/SNHG14	0	0	0	0	0	0	0	0	0	0
SNORD116-20/SNHG14	0	0	0	0	0	0	0	0	0	0
SNORA9/SNHG15	7	0	7	2	8	2	10	3	3	6
SNORD1B/SNHG16	2	1	43	3	9	4	9	11	12	4
SNORD1C/SNHG16	2	1	43	3	9	4	9	11	12	4
SNORD60/SNHG19	0	0	0	0	0	0	0	0	0	0
SNORD104/SNHG25	0	0	0	0	0	0	0	0	0	0
SNORA50C/SNHG25	0	0	0	0	0	0	0	0	0	0
SNORD93/SNHG26	0	0	0	0	0	0	0	0	0	0
SNORD49B/SNHG29	3	0	11	6	6	6	6	3	4	2
SNORD49A/SNHG29	3	0	11	6	6	6	6	3	4	2
SNORD65/SNHG29	3	0	11	6	6	6	6	3	4	2
SNORA73B/SNHG3	0	0	0	0	0	0	0	0	0	0
SNORD7/SNHG30	0	0	0	0	0	0	0	0	0	0
SNORA70I/SNHG31	0	0	0	0	0	0	0	0	0	0
SNORD48/SNHG32	4	0	13	4	3	4	7	6	14	0
SNORD50B/SNHG5	2	1	7	1	5	2	4	1	2	0
SNORA17B/SNHG7	8	2	9	4	3	6	2	10	13	5
SNORA24/SNHG8	1	0	6	1	0	1	0	2	3	2
SNORD17/SNX5	5	0	12	10	4	10	5	4	7	0
SNORA30/SRCAP	1	0	42	7	5	7	5	11	3	0
SNORA32/TAF1D	13	1	14	1	5	2	6	4	17	4
SNORA1/TAF1D	13	1	14	1	5	2	6	4	17	4
SNORA25/TAF1D	13	1	14	1	5	2	6	4	17	4
SNORA18/TAF1D	13	1	14	1	5	2	6	4	17	4
SNORA8/TAF1D	13	1	14	1	5	2	6	4	17	4
SNORD5/TAF1D	13	1	14	1	5	2	6	4	17	4
SNORA5B/TBRG4	6	0	7	2	9	2	10	3	3	6
SNORA5C/TBRG4	6	0	7	2	9	2	10	3	3	6
SNORA5A/TBRG4	6	0	7	2	9	2	10	3	3	6
SNORA29/TCP1	2	1	13	4	0	5	5	1	14	1
SNORA20/TCP1	2	1	13	4	0	5	5	1	14	1
SCARNA18/TMEM167A	3	0	6	2	5	2	5	3	14	1
SNORD41/TNPO2	4	1	16	3	6	0	2	18	25	3
SNORA14B/TOMM20	3	1	108	4	11	5	20	15	26	2
SNORA31/TPT1	2	1	18	19	1	20	4	3	9	3
SNORA11/TRO	14	0	13	3	12	3	4	4	10	3
SNORA58B/UBAP2L	0	0	0	0	0	0	0	0	0	0
SNORA80A/URB1	0	1	10	0	0	0	3	1	2	0
SNORA70B/USP34	3	0	8	0	25	0	3	2	6	0
SNORD53/WDR43	1	0	4	0	6	0	1	9	13	2
SNORD53B/WDR43	0	0	0	0	0	0	0	0	0	0
SNORA47/ZBED3	2	1	10	2	5	3	5	4	15	1
SNORD12C/ZFAS1	1	1	27	40	4	41	11	9	11	2
SNORD12/ZFAS1	1	1	27	40	4	41	11	9	11	2
SNORD12B/ZFAS1	1	1	27	40	4	41	11	9	11	2
SNORA11C/ZNF157	13	1	16	3	10	0	8	10	22	1
SNORA80C/ZNF771	0	0	0	0	0	0	0	0	0	0

## Sheet: samples_summary_%
Tumor_acr	TCGA-HNSC	TCGA-KIRC	TCGA-BRCA	TCGA-COAD	TCGA-LUSC	TCGA-SKCM	TCGA-LUAD	TCGA-UCEC	TCGA-OV	TCGA-GBM
Tumor_type	Head and Neck squamous cell carcinoma	Kidney renal clear cell carcinoma	Breast invasive carcinoma	Colorectal adeno-carcinoma	Lung squamous cell carcinoma	Skin Cutaneous Melanoma	Lung adeno-carcinoma	Uterine Corpus Endometrial Carcinoma	Ovarian serous cystadeno-carcinoma	Glioblastoma multiforme			snoRNA/host-gene altered in all tumors	snoRNA/host-gene no alteration in all tumors
N° Samples	496	354	1070	592	487	367	511	509	398	575
	% Altered Samples	% Altered Samples	% Altered Samples	% Altered Samples	% Altered Samples	% Altered Samples	% Altered Samples	% Altered Samples	% Altered Samples	% Altered Samples
SNORA36C/AAK1	0.403226	0	0.186916	0	1.23203	0	0.391389	0.785855	1.00503	0
SNORA80D/AIMP2	0	0	0	0	0	0	0	0	0	0
SNORD96B/AMMECR1	0.806452	1.69492	0.46729	0.168919	0.821355	1.90736	0.195695	0.392927	0.753769	0
SNORA68B/ANKRD27	0	0	0	0	0	0	0	0	0	0
SNORD71/AP1G1	0.201613	0	1.96262	0	0.410678	0	0.587084	1.57171	2.76382	0
SNORA70C/ASTN2	0.604839	0	0.46729	0	0	0	0.195695	0.196464	1.00503	0.521739
SNORA77/ATP2B4	0.403226	0	8.31776	0.675676	2.46407	1.08992	3.91389	2.35756	3.51759	4.34783
SNORD59A/ATP5F1B	0.201613	0	0.0934579	0.168919	0	0.27248	2.73973	0.785855	1.50754	1.56522
SNORD88C/C19orf48	0.201613	0.282486	1.02804	0	0.616016	0	0.195695	0.785855	0.251256	0.347826
SNORD88B/C19orf48	0.201613	0.282486	1.02804	0	0.616016	0	0.195695	0.785855	0.251256	0.173913
SNORD98/CCAR1	0.403226	0	0.280374	0.168919	0.616016	0	0.782779	0.392927	0.753769	0.173913
SNORA22B/CCT6A	0	0	0	0	0	0	0	0	0	0
SNORA15/CCT6A	8.46774	0	1.30841	0.506757	4.72279	0.817439	4.69667	0.196464	1.00503	10.4348
SNORA22/CCT6P1	0.806452	0.282486	0.373832	0.337838	1.23203	0.817439	1.56556	0.589391	1.25628	1.91304
SNORA15B-2/CCT6P1	0	0	0	0	0	0	0	0	0	0
SNORD67/CKAP5	1.6129	0	0.747664	0	0.616016	0	0.978474	1.37525	1.75879	0.173913
SNORA50A/CNOT1	0.403226	0	1.21495	0.168919	0	0.27248	0.782779	1.17878	1.00503	0
SNORA70F/COBLL1	1.20968	0.282486	0.0934579	0	1.02669	0.27248	0.391389	0.392927	2.01005	0.347826
SNORA57/CSKMT	0.604839	0	0.654206	0.337838	0	0	0.587084	1.37525	1.25628	0
SNORA12/CWF19L1	0.604839	0	0.373832	0.675676	0.616016	1.08992	0.391389	0.589391	0.502513	0.173913
SNORA26/DANCR	0.806452	0.282486	0.280374	0.337838	3.6961	0.817439	0.587084	0.196464	1.00503	5.21739
SNORD38C/DCP1A	0	0	0	0	0	0	0	0	0	0
SNORD117/DDX39B	0.806452	0	1.21495	0.675676	0.616016	1.08992	1.36986	1.17878	3.51759	0
SNORA9B/DDX55	0	0	0	0	0	0	0	0	0	0
SNORA11B/DGLUCY	1.6129	0	0.373832	0.337838	2.6694	0.544959	0.978474	0.589391	1.25628	0.173913
SNORA56/DKC1	3.83065	1.9774	1.30841	0.675676	2.46407	2.99728	3.32681	0.785855	5.52764	0.869565
SNORA36A/DKC1	3.83065	1.9774	1.30841	0.675676	2.46407	2.99728	3.32681	0.785855	5.52764	0.869565
SNORA41/EEF1B2	0.806452	0.847458	0.841121	0	1.64271	0	0.587084	0.785855	1.25628	0.173913
SNORD37/EEF2	0.604839	0.564972	0.841121	0.506757	0.410678	1.3624	0.587084	1.57171	2.51256	0.695652
SNORA19/EIF3A	0	0	0.280374	0.168919	0.205339	0.27248	0.587084	0.392927	1.00503	0.173913
SNORA48/EIF4A1	0.403226	0	0.560748	1.18243	0.410678	1.90736	1.17417	0.392927	1.25628	0.173913
SNORA63/EIF4A2	13.9113	0.847458	1.7757	0	31.8275	0.817439	2.15264	5.89391	16.5829	1.56522
SNORD66/EIF4G1	14.3145	0.847458	1.68224	0	36.5503	0.817439	2.15264	6.4833	17.8392	2.6087
SNORA28/EIF5	1.00806	0	1.02804	0.168919	3.28542	0.27248	0.978474	0.982318	3.26633	0.347826
SNORA13/EPB41L4A-AS1	0.604839	2.25989	0.373832	2.36486	0.616016	5.99455	0.782779	0.392927	3.26633	0
SNORD31B/FAM155A	0	0	0	0	0	0	0	0	0	0
SNORA30B/FOCAD	0	0	0	0	0	0	0	0	0	0
SNORD69/GNL3	0.201613	2.54237	0.373832	0.506757	0.821355	3.26975	0	1.57171	1.00503	0
SNORA41B/HMGN2P46	0	0	0	0	0	0	0	0	0	0
SNORD14E/HSPA8	0	0	0	0	0	0	0	0	0	0
SNORD14C/HSPA8	0	0	0	0	0	0	0	0	0	0
SNORD14D/HSPA8	0	0	0	0	0	0	0	0	0	0
SNORD63/HSPA9	0.201613	6.49718	0.373832	0	0.616016	0	0.587084	0	1.25628	0
SNORA35/HTR2C	1.00806	1.69492	0.373832	0.337838	0.410678	2.17984	0.587084	0.392927	1.00503	0
SNORD65C/IGF2BP3	0	0	0	0	0	0	0	0	0	0
SNORA2A/KANSL2	0.201613	0	0.0934579	0	0.410678	0	1.36986	0.196464	0.251256	0.521739
SNORA2B/KANSL2	0.201613	0	0.0934579	0	0.410678	0	1.36986	0.196464	0.251256	0.521739
SNORA2C/KANSL2	0.403226	0	0.0934579	0	0.410678	0	1.36986	0.196464	0.251256	0.521739
SNORA63E/LINC00888	13.9113	0.847458	1.7757	0	31.8275	0.817439	2.15264	5.89391	16.5829	1.56522
SNORA63D/LINC00888	0	0	0	0	0	0	0	0	0	0
SNORA11D/MAGED4	2.41935	0	0.654206	1.01351	2.25873	1.63488	0.782779	1.37525	3.76884	0.173913
SNORA37/MBD2	2.62097	0.282486	0.373832	1.85811	1.64271	3.26975	1.56556	0.785855	2.01005	0
SNORD114-7/MEG8	1.20968	0	0.747664	0.168919	2.46407	0.27248	0.587084	0.196464	1.25628	0.173913
SNORD114-14/MEG8	1.20968	0	0.747664	0.168919	2.46407	0.27248	0.587084	0.196464	1.25628	0.173913
SNORD114-5/MEG8	1.20968	0	0.747664	0.168919	2.46407	0.27248	0.587084	0.196464	1.25628	0.173913
SNORD114-16/MEG8	1.20968	0	0.747664	0.168919	2.46407	0.27248	0.587084	0.196464	1.25628	0.173913
SNORD114-19/MEG8	1.20968	0	0.747664	0.168919	2.46407	0.27248	0.587084	0.196464	1.25628	0.173913
SNORD114-31/MEG8	1.20968	0	0.747664	0.168919	2.46407	0.27248	0.587084	0.196464	1.50754	0.173913
SNORD114-10/MEG8	1.20968	0	0.747664	0.168919	2.46407	0.27248	0.587084	0.196464	1.25628	0.173913
SNORD114-23/MEG8	1.20968	0	0.747664	0.168919	2.46407	0.27248	0.587084	0.196464	1.25628	0.173913
SNORD114-26/MEG8	1.20968	0	0.747664	0.168919	2.46407	0.27248	0.587084	0.196464	1.25628	0.173913
SNORD114-28/MEG8	1.20968	0	0.747664	0.168919	2.46407	0.27248	0.587084	0.196464	1.50754	0.173913
SNORD114-11/MEG8	1.20968	0	0.747664	0.168919	2.46407	0.27248	0.587084	0.196464	1.25628	0.173913
SNORD114-25/MEG8	1.20968	0	0.747664	0.168919	2.46407	0.27248	0.587084	0.196464	1.25628	0.173913
SNORD114-27/MEG8	1.20968	0	0.747664	0.168919	2.46407	0.27248	0.587084	0.196464	1.25628	0.173913
SNORD114-2/MEG8	1.20968	0	0.841121	0.168919	2.46407	0.27248	0.587084	0.196464	1.25628	0.173913
SNORD114-4/MEG8	1.20968	0	0.841121	0.168919	2.46407	0.27248	0.587084	0.196464	1.25628	0.173913
SNORD114-9/MEG8	1.20968	0	0.747664	0.168919	2.46407	0.27248	0.587084	0.196464	1.25628	0.173913
SNORD114-13/MEG8	1.20968	0	0.747664	0.168919	2.46407	0.27248	0.587084	0.196464	1.25628	0.173913
SNORD114-6/MEG8	1.20968	0	0.747664	0.168919	2.46407	0.27248	0.587084	0.196464	1.25628	0.173913
SNORD114-30/MEG8	1.20968	0	0.747664	0.168919	2.46407	0.27248	0.587084	0.196464	1.50754	0.173913
SNORD114-15/MEG8	1.20968	0	0.747664	0.168919	2.46407	0.27248	0.587084	0.196464	1.25628	0.173913
SNORD114-17/MEG8	1.20968	0	0.747664	0.168919	2.46407	0.27248	0.587084	0.196464	1.25628	0.173913
SNORD113-4/MEG8	1.20968	0	0.841121	0.168919	2.46407	0.27248	0.587084	0.196464	1.25628	0.173913
SNORD114-29/MEG8	1.20968	0	0.747664	0.168919	2.46407	0.27248	0.587084	0.196464	1.50754	0.173913
SNORD114-3/MEG8	1.20968	0	0.841121	0.168919	2.46407	0.27248	0.587084	0.196464	1.25628	0.173913
SNORD114-24/MEG8	1.20968	0	0.747664	0.168919	2.46407	0.27248	0.587084	0.196464	1.25628	0.173913
SNORD114-20/MEG8	1.20968	0	0.747664	0.168919	2.46407	0.27248	0.587084	0.196464	1.25628	0.173913
SNORD114-18/MEG8	1.20968	0	0.747664	0.168919	2.46407	0.27248	0.587084	0.196464	1.25628	0.173913
SNORD114-12/MEG8	1.20968	0	0.747664	0.168919	2.46407	0.27248	0.587084	0.196464	1.25628	0.173913
SNORD114-22/MEG8	1.20968	0	0.747664	0.168919	2.46407	0.27248	0.587084	0.196464	1.25628	0.173913
SNORD114-21/MEG8	1.20968	0	0.747664	0.168919	2.46407	0.27248	0.587084	0.196464	1.25628	0.173913
SNORD112/MEG8	0	0	0	0	0	0	0	0	0	0
SNORD74B/MIR99AHG	0	0	0	0	0	0	0	0	0	0
SNORA58/MRPL3	2.82258	0.564972	0.280374	0	6.3655	0.544959	0.391389	0.589391	2.01005	0.173913
SNORA54/NAP1L4	0.201613	0	0.934579	0	0.410678	0	0.587084	1.17878	0.251256	0.347826
SCARNA10/NCAPD2	1.20968	0	1.58879	0.844595	2.25873	1.3624	1.76125	1.57171	5.27638	1.3913
SNORA75/NCL	1.20968	0.847458	0.46729	0.168919	0.616016	0	0.782779	0.589391	0.502513	0.173913
SNORD20/NCL	1.20968	0.847458	0.46729	0.168919	0.616016	0	0.782779	0.589391	0.502513	0.173913
SNORA38B/NOL11	0.403226	0.282486	6.07477	1.52027	1.64271	2.7248	2.34834	1.76817	1.75879	0
SNORD23/NOP53	0.201613	0.282486	0.46729	0	0.616016	0	0.195695	0.589391	0.753769	0.347826
SNORD86/NOP56	0.403226	0	0.373832	0.506757	1.64271	0	1.56556	1.37525	4.77387	0
SNORD110/NOP56	0.403226	0	0.373832	0.506757	1.64271	0	1.56556	1.37525	4.77387	0
SNORD57/NOP56	0.403226	0	0.373832	0.506757	1.64271	0	1.56556	1.37525	4.77387	0
SNORD56/NOP56	0.403226	0	0.373832	0.506757	1.64271	0	1.56556	1.37525	4.77387	0
SNORA51/NOP56	0.403226	0	0.373832	0.506757	1.64271	0	1.56556	1.37525	4.77387	0
SNORD70/NOP58	1.41129	1.41243	0.654206	0	1.84805	0	0.782779	0.982318	1.00503	0.173913
SNORD70A/NOP58	1.41129	1.41243	0.654206	0	1.84805	0	0.782779	0.982318	1.00503	0.173913
SNORD11/NOP58	1.41129	1.41243	0.654206	0	1.84805	0	0.782779	0.982318	1.00503	0.173913
SNORD11B/NOP58	1.41129	1.41243	0.654206	0	1.84805	0	0.782779	0.982318	1.00503	0.173913
SNORA11F/NUDT13	0	0	0	0	0	0	0	0	0	0
SNORA80B/ODC1	0	0	0.747664	0.168919	1.02669	0.27248	0.587084	1.37525	1.75879	0.695652
SNORA63C/OSCP1	0	0	0	0	0	0	0	0	0	0
SNORA24B/PARP16	0	0	0	0	0	0	0	0	0	0
SCARNA12/PHB2	1.20968	0	1.68224	0.675676	2.46407	1.08992	1.95695	1.76817	5.27638	1.3913
RNU105B/PLCB1	0	0	0	0	0	0	0	0	0	0
SNORA14A/POR	1.00806	0.564972	0.280374	0.337838	1.02669	1.08992	1.17417	0.392927	3.51759	2.26087
SNORD105/PPAN	0.403226	0.282486	1.1215	0.506757	0.616016	0	0.391389	4.12574	6.53266	1.04348
SNORD105B/PPAN	0.403226	0.282486	1.1215	0.506757	0.616016	0	0.391389	3.92927	6.53266	1.04348
SNORA16B/PPP2R5A	0.201613	0.282486	7.66355	0.675676	2.05339	1.3624	3.13112	2.35756	2.51256	0.521739
SNORD127/PRPF39	0.806452	0	0.373832	0.337838	1.64271	0	2.15264	0.196464	1.25628	0.173913
SNORA38/PRRC2A	0.806452	0	1.21495	0.675676	0.616016	1.08992	1.36986	1.17878	3.51759	0
SNORD62B/PRRC2B	0	0	0	0	0	0	0	0	0	0
SNORD62A/PRRC2B	1.00806	0.564972	0.841121	0.168919	0.410678	0	0.195695	0.392927	2.51256	0.695652
SNORD94/PTCD3	0.604839	0	0.373832	0	1.23203	0	0.195695	0.392927	0.251256	0.695652
SNORA70E/RAB30	2.82258	0.282486	1.68224	0	0.616016	0.27248	2.15264	1.17878	6.78392	0.869565
SNORA40B/RAB3GAP1	0	0	0	0	0	0	0	0	0	0
SNORA36B/RAB3GAP2	0.604839	0.282486	7.75701	0.506757	2.46407	1.08992	2.93542	1.96464	3.26633	0.347826
SNORD45B/RABGGTB	0.403226	0	0.747664	0.168919	0.410678	0.27248	1.17417	0.196464	1.75879	0.347826
SNORD45C/RABGGTB	0.403226	0	0.747664	0.168919	0.410678	0.27248	1.17417	0.196464	1.75879	0.347826
SNORA77B/RANBP1	0	0	0	0	0	0	0	0	0	0
SNORA70G/RAP1B	3.62903	0	2.52336	0.168919	2.6694	0.27248	3.91389	0	4.0201	2.43478
SNORD61/RBMX	1.6129	1.41243	0.934579	0.506757	1.02669	2.17984	1.36986	0.196464	2.26131	0.521739
SNORD77B/RGS22	0	0	0	0	0	0	0	0	0	0
SNORD89/RNF149	0.604839	0	0.46729	0	1.23203	0	0.391389	0.196464	0.753769	0.347826
SNORA70/RPL10	3.22581	1.9774	1.30841	0.506757	2.6694	2.7248	2.73973	0.785855	4.77387	1.04348
SNORD35A/RPL13A	0.403226	0.282486	1.58879	0	0.616016	0	0.195695	1.76817	0.502513	0.521739
SNORA68/RPL18A	0.604839	0	1.40187	0.675676	0.821355	1.08992	0.391389	2.75049	5.77889	0.347826
SNORA27/RPL21	0.201613	0.282486	1.58879	5.74324	0.410678	9.53678	1.17417	0.196464	0.251256	0.347826
SNORD102/RPL21	0.201613	0.282486	1.58879	5.74324	0.410678	9.53678	1.17417	0.196464	0.251256	0.347826
SNORA21/RPL23	0.604839	0.282486	5.88785	1.52027	1.02669	2.7248	1.36986	2.1611	2.26131	0.173913
SNORD42B/RPL23A	0.403226	0.282486	4.11215	1.01351	1.43737	1.90736	1.17417	2.55403	2.51256	0.173913
SNORD4A/RPL23A	0.403226	0.282486	4.11215	1.01351	1.43737	1.90736	1.17417	2.55403	2.51256	0.173913
SNORD4B/RPL23A	0.403226	0.282486	4.11215	1.01351	1.43737	1.90736	1.17417	2.55403	2.51256	0.173913
SNORA3A/RPL27A	0	0	0.654206	0	0.410678	0	0.587084	0.785855	0.251256	0.521739
SNORA3B/RPL27A	0	0	0.654206	0	0.410678	0	0.587084	0.785855	0.251256	0.521739
SNORD83B/RPL3	0	0	0.373832	0	0.821355	0	0.782779	1.57171	1.50754	0.173913
SNORD83A/RPL3	0	0	0.373832	0	0.821355	0	0.782779	1.57171	1.50754	0.173913
SNORA72/RPL30	3.42742	0.564972	9.62617	2.53378	2.25873	4.63215	4.89237	4.3222	6.53266	0
SNORA7A/RPL32	0	2.54237	1.21495	0.168919	0.410678	2.7248	0.391389	0.392927	1.25628	0.521739
SNORA7B/RPL32P3	2.62097	0.564972	0.373832	0	6.3655	0.544959	0	2.35756	2.01005	0
SNORD72/RPL37	3.83065	0.564972	1.02804	0.675676	9.85626	1.63488	7.82779	2.1611	4.52261	0
SNORA69/RPL39	1.6129	1.69492	0.46729	0.337838	1.02669	2.17984	0.978474	0.196464	1.25628	0
SNORD18C/RPL4	0	0	0.46729	0	0.205339	0	0.391389	0.589391	0.502513	0
SNORD18B/RPL4	0	0	0.46729	0	0.205339	0	0.391389	0.589391	0.502513	0
SNORD21/RPL5	0	0	1.02804	0	0.205339	0	1.17417	0	1.75879	0
SNORA66/RPL5	0	0	1.02804	0	0.205339	0	1.17417	0	1.75879	0
SNORD24/RPL7A	0.806452	0.564972	0.841121	0.168919	0.410678	0	0.391389	0.589391	0.753769	0.521739
SNORA52/RPLP2	0.403226	0	1.1215	0.337838	0.410678	0.544959	0.391389	1.37525	1.75879	0.521739
SNORD35B/RPS11	0.403226	0.282486	1.58879	0	0.616016	0	0.195695	1.76817	0.502513	0.521739
SNORD101/RPS12	0.604839	0.282486	0.841121	0.337838	0	0.817439	0.587084	0.392927	2.01005	0.173913
SNORD100/RPS12	0.604839	0.282486	0.841121	0.337838	0	0.817439	0.587084	0.392927	2.01005	0.173913
SNORD14A/RPS13	0	0	0	0	0	0	0	0	0	0
SNORD15A/RPS3	3.42742	0	4.57944	0	1.23203	0	2.54403	0.982318	7.28643	0.347826
SNORD15B/RPS3	3.42742	0	4.57944	0	1.23203	0	2.54403	0.982318	7.28643	0.347826
SNORD73B/RPS3A	0	0	0	0	0	0	0	0	0	0
SNORD73A/RPS3A	0.604839	0	0.747664	0.337838	1.64271	0.544959	0.587084	0.785855	2.01005	0.173913
SNORD38B/RPS8	0.201613	0	0.747664	0	0.410678	0	0.782779	1.57171	4.52261	0.173913
SNORD111/SF3B3	0.201613	0	1.68224	0	0.205339	0	0.587084	1.96464	2.76382	0
SNORD111B/SF3B3	0.201613	0	1.68224	0	0.205339	0	0.587084	1.96464	2.76382	0
SNORD56B/SIPA1L1	0.403226	0	0.186916	0.337838	0.616016	0.544959	0.587084	0	1.00503	0.347826
SNORD28/SNHG1	0.806452	0	0.654206	0.337838	0	0	0.391389	1.76817	0.753769	0
SNORD27/SNHG1	0.806452	0	0.654206	0.337838	0	0	0.391389	1.76817	0.753769	0
SNORD26/SNHG1	0.806452	0	0.654206	0.337838	0	0	0.391389	1.76817	0.753769	0
SNORD22/SNHG1	0.806452	0	0.747664	0.337838	0	0	0.391389	1.76817	0.753769	0
SNORD30/SNHG1	0.806452	0	0.654206	0.337838	0	0	0.391389	1.76817	0.753769	0
SNORA71E/SNHG11	0.806452	0	1.21495	7.43243	1.43737	11.9891	0.978474	0.982318	1.50754	0
SNORA44/SNHG12	0	0	0.280374	0.168919	0.410678	0.27248	0.587084	0.785855	0.753769	0.695652
SNORA61/SNHG12	0	0	0.280374	0.168919	0.410678	0.27248	0.587084	0.785855	0.753769	0.695652
SNORA16A/SNHG12	0	0	0.280374	0.168919	0.410678	0.27248	0.587084	0.785855	0.753769	0.695652
SNORD115-34/SNHG14	0	0	0	0	0	0	0	0	0	0
SNORD115-12/SNHG14	0	0	0	0	0	0	0	0	0	0
SNORD115-25/SNHG14	0	0	0	0	0	0	0	0	0	0
SNORD115-29/SNHG14	0	0	0	0	0	0	0	0	0	0
SNORD115-2/SNHG14	0	0	0	0	0	0	0	0	0	0
SNORD115-9/SNHG14	0	0	0	0	0	0	0	0	0	0
SNORD115-21/SNHG14	0	0	0	0	0	0	0	0	0	0
SNORD115-14/SNHG14	0	0	0	0	0	0	0	0	0	0
SNORD115-19/SNHG14	0	0	0	0	0	0	0	0	0	0
SNORD115-3/SNHG14	0	0	0	0	0	0	0	0	0	0
SNORD115-18/SNHG14	0	0	0	0	0	0	0	0	0	0
SNORD115-24/SNHG14	0	0	0	0	0	0	0	0	0	0
SNORD115-41/SNHG14	0	0	0	0	0	0	0	0	0	0
SNORD115-11/SNHG14	0	0	0	0	0	0	0	0	0	0
SNORD115-5/SNHG14	0	0	0	0	0	0	0	0	0	0
SNORD115-39/SNHG14	0	0	0	0	0	0	0	0	0	0
SNORD115-33/SNHG14	0	0	0	0	0	0	0	0	0	0
SNORD115-37/SNHG14	0	0	0	0	0	0	0	0	0	0
SNORD116-10/SNHG14	0	0	0	0	0	0	0	0	0	0
SNORD115-4/SNHG14	0	0	0	0	0	0	0	0	0	0
SNORD115-8/SNHG14	0	0	0	0	0	0	0	0	0	0
SNORD115-16/SNHG14	0	0	0	0	0	0	0	0	0	0
SNORD115-28/SNHG14	0	0	0	0	0	0	0	0	0	0
SNORD115-6/SNHG14	0	0	0	0	0	0	0	0	0	0
SNORD115-32/SNHG14	0	0	0	0	0	0	0	0	0	0
SNORD115-30/SNHG14	0	0	0	0	0	0	0	0	0	0
SNORD115-42/SNHG14	0	0	0	0	0	0	0	0	0	0
SNORD115-27/SNHG14	0	0	0	0	0	0	0	0	0	0
SNORD115-22/SNHG14	0	0	0	0	0	0	0	0	0	0
SNORD115-23/SNHG14	0	0	0	0	0	0	0	0	0	0
SNORD115-17/SNHG14	0	0	0	0	0	0	0	0	0	0
SNORD115-48/SNHG14	0	0	0	0	0	0	0	0	0	0
SNORD115-15/SNHG14	0	0	0	0	0	0	0	0	0	0
SNORD115-1/SNHG14	0	0	0	0	0	0	0	0	0	0
SNORD115-38/SNHG14	0	0	0	0	0	0	0	0	0	0
SNORD115-10/SNHG14	0	0	0	0	0	0	0	0	0	0
SNORD115-20/SNHG14	0	0	0	0	0	0	0	0	0	0
SNORD115-35/SNHG14	0	0	0	0	0	0	0	0	0	0
SNORD115-31/SNHG14	0	0	0	0	0	0	0	0	0	0
SNORD115-44/SNHG14	0	0	0	0	0	0	0	0	0	0
SNORD115-43/SNHG14	0	0	0	0	0	0	0	0	0	0
SNORD115-36/SNHG14	0	0	0	0	0	0	0	0	0	0
SNORD116-11/SNHG14	0	0	0	0	0	0	0	0	0	0
SNORD116-14/SNHG14	0	0	0	0	0	0	0	0	0	0
SNORD116-18/SNHG14	0	0	0	0	0	0	0	0	0	0
SNORD116-9/SNHG14	0	0	0	0	0	0	0	0	0	0
SNORD116-2/SNHG14	0	0	0	0	0	0	0	0	0	0
SNORD116-3/SNHG14	0	0	0	0	0	0	0	0	0	0
SNORD116-8/SNHG14	0	0	0	0	0	0	0	0	0	0
SNORD116-7/SNHG14	0	0	0	0	0	0	0	0	0	0
SNORD116-13/SNHG14	0	0	0	0	0	0	0	0	0	0
SNORD116-15/SNHG14	0	0	0	0	0	0	0	0	0	0
SNORD116-12/SNHG14	0	0	0	0	0	0	0	0	0	0
SNORD116-29/SNHG14	0	0	0	0	0	0	0	0	0	0
SNORD116-16/SNHG14	0	0	0	0	0	0	0	0	0	0
SNORD116-24/SNHG14	0	0	0	0	0	0	0	0	0	0
SNORD116-23/SNHG14	0	0	0	0	0	0	0	0	0	0
SNORD116-6/SNHG14	0	0	0	0	0	0	0	0	0	0
SNORD116-19/SNHG14	0	0	0	0	0	0	0	0	0	0
SNORD115-45/SNHG14	0	0	0	0	0	0	0	0	0	0
SNORD115-47/SNHG14	0	0	0	0	0	0	0	0	0	0
SNORD108/SNHG14	0	0	0	0	0	0	0	0	0	0
SNORD116-26/SNHG14	0	0	0	0	0	0	0	0	0	0
SNORD116-27/SNHG14	0	0	0	0	0	0	0	0	0	0
SNORD116-30/SNHG14	0	0	0	0	0	0	0	0	0	0
SNORD116-25/SNHG14	0	0	0	0	0	0	0	0	0	0
SNORD115-40/SNHG14	0	0	0	0	0	0	0	0	0	0
SNORD115-13/SNHG14	0	0	0	0	0	0	0	0	0	0
SNORD109A/SNHG14	0	0	0	0	0	0	0	0	0	0
SNORD116-22/SNHG14	0	0	0	0	0	0	0	0	0	0
SNORD115-26/SNHG14	0	0	0	0	0	0	0	0	0	0
SNORD116-4/SNHG14	0	0	0	0	0	0	0	0	0	0
SNORD107/SNHG14	0	0	0	0	0	0	0	0	0	0
SNORD64/SNHG14	0	0	0	0	0	0	0	0	0	0
SNORD115-46/SNHG14	0	0	0	0	0	0	0	0	0	0
SNORD116-21/SNHG14	0	0	0	0	0	0	0	0	0	0
SNORD115-7/SNHG14	0	0	0	0	0	0	0	0	0	0
SNORD116-28/SNHG14	0	0	0	0	0	0	0	0	0	0
SNORD116-20/SNHG14	0	0	0	0	0	0	0	0	0	0
SNORA9/SNHG15	1.41129	0	0.654206	0.337838	1.64271	0.544959	1.95695	0.589391	0.753769	1.04348
SNORD1B/SNHG16	0.403226	0.282486	4.01869	0.506757	1.84805	1.08992	1.76125	2.1611	3.01508	0.695652
SNORD1C/SNHG16	0.403226	0.282486	4.01869	0.506757	1.84805	1.08992	1.76125	2.1611	3.01508	0.695652
SNORD60/SNHG19	0	0	0	0	0	0	0	0	0	0
SNORD104/SNHG25	0	0	0	0	0	0	0	0	0	0
SNORA50C/SNHG25	0	0	0	0	0	0	0	0	0	0
SNORD93/SNHG26	0	0	0	0	0	0	0	0	0	0
SNORD49B/SNHG29	0.604839	0	1.02804	1.01351	1.23203	1.63488	1.17417	0.589391	1.00503	0.347826
SNORD49A/SNHG29	0.604839	0	1.02804	1.01351	1.23203	1.63488	1.17417	0.589391	1.00503	0.347826
SNORD65/SNHG29	0.604839	0	1.02804	1.01351	1.23203	1.63488	1.17417	0.589391	1.00503	0.347826
SNORA73B/SNHG3	0	0	0	0	0	0	0	0	0	0
SNORD7/SNHG30	0	0	0	0	0	0	0	0	0	0
SNORA70I/SNHG31	0	0	0	0	0	0	0	0	0	0
SNORD48/SNHG32	0.806452	0	1.21495	0.675676	0.616016	1.08992	1.36986	1.17878	3.51759	0
SNORD50B/SNHG5	0.403226	0.282486	0.654206	0.168919	1.02669	0.544959	0.782779	0.196464	0.502513	0
SNORA17B/SNHG7	1.6129	0.564972	0.841121	0.675676	0.616016	1.63488	0.391389	1.96464	3.26633	0.869565
SNORA24/SNHG8	0.201613	0	0.560748	0.168919	0	0.27248	0	0.392927	0.753769	0.347826
SNORD17/SNX5	1.00806	0	1.1215	1.68919	0.821355	2.7248	0.978474	0.785855	1.75879	0
SNORA30/SRCAP	0.201613	0	3.92523	1.18243	1.02669	1.90736	0.978474	2.1611	0.753769	0
SNORA32/TAF1D	2.62097	0.282486	1.30841	0.168919	1.02669	0.544959	1.17417	0.785855	4.27136	0.695652
SNORA1/TAF1D	2.62097	0.282486	1.30841	0.168919	1.02669	0.544959	1.17417	0.785855	4.27136	0.695652
SNORA25/TAF1D	2.62097	0.282486	1.30841	0.168919	1.02669	0.544959	1.17417	0.785855	4.27136	0.695652
SNORA18/TAF1D	2.62097	0.282486	1.30841	0.168919	1.02669	0.544959	1.17417	0.785855	4.27136	0.695652
SNORA8/TAF1D	2.62097	0.282486	1.30841	0.168919	1.02669	0.544959	1.17417	0.785855	4.27136	0.695652
SNORD5/TAF1D	2.62097	0.282486	1.30841	0.168919	1.02669	0.544959	1.17417	0.785855	4.27136	0.695652
SNORA5B/TBRG4	1.20968	0	0.654206	0.337838	1.84805	0.544959	1.95695	0.589391	0.753769	1.04348
SNORA5C/TBRG4	1.20968	0	0.654206	0.337838	1.84805	0.544959	1.95695	0.589391	0.753769	1.04348
SNORA5A/TBRG4	1.20968	0	0.654206	0.337838	1.84805	0.544959	1.95695	0.589391	0.753769	1.04348
SNORA29/TCP1	0.403226	0.282486	1.21495	0.675676	0	1.3624	0.978474	0.196464	3.51759	0.173913
SNORA20/TCP1	0.403226	0.282486	1.21495	0.675676	0	1.3624	0.978474	0.196464	3.51759	0.173913
SCARNA18/TMEM167A	0.604839	0	0.560748	0.337838	1.02669	0.544959	0.978474	0.589391	3.51759	0.173913
SNORD41/TNPO2	0.806452	0.282486	1.49533	0.506757	1.23203	0	0.391389	3.53635	6.28141	0.521739
SNORA14B/TOMM20	0.604839	0.282486	10.0935	0.675676	2.25873	1.3624	3.91389	2.94695	6.53266	0.347826
SNORA31/TPT1	0.403226	0.282486	1.68224	3.20946	0.205339	5.44959	0.782779	0.589391	2.26131	0.521739
SNORA11/TRO	2.82258	0	1.21495	0.506757	2.46407	0.817439	0.782779	0.785855	2.51256	0.521739
SNORA58B/UBAP2L	0	0	0	0	0	0	0	0	0	0
SNORA80A/URB1	0	0.282486	0.934579	0	0	0	0.587084	0.196464	0.502513	0
SNORA70B/USP34	0.604839	0	0.747664	0	5.13347	0	0.587084	0.392927	1.50754	0
SNORD53/WDR43	0.201613	0	0.373832	0	1.23203	0	0.195695	1.76817	3.26633	0.347826
SNORD53B/WDR43	0	0	0	0	0	0	0	0	0	0
SNORA47/ZBED3	0.403226	0.282486	0.934579	0.337838	1.02669	0.817439	0.978474	0.785855	3.76884	0.173913
SNORD12C/ZFAS1	0.201613	0.282486	2.52336	6.75676	0.821355	11.1717	2.15264	1.76817	2.76382	0.347826
SNORD12/ZFAS1	0.201613	0.282486	2.52336	6.75676	0.821355	11.1717	2.15264	1.76817	2.76382	0.347826
SNORD12B/ZFAS1	0.201613	0.282486	2.52336	6.75676	0.821355	11.1717	2.15264	1.76817	2.76382	0.347826
SNORA11C/ZNF157	2.62097	0.282486	1.49533	0.506757	2.05339	0	1.56556	1.96464	5.52764	0.173913
SNORA80C/ZNF771	0	0	0	0	0	0	0	0	0	0

## Sheet: All_tumor_N°AMP_DEL
	TCGA-HNSC				TCGA-KIRC				TCGA-BRCA				TCGA-COAD				TCGA-LUSC				TCGA-SKCM				TCGA-LUAD				TCGA-UCEC				TCGA-OV				TCGA-GBM
	Head and Neck squamous cell carcinoma				Kidney renal clear cell carcinoma				Breast invasive carcinoma				Colon adenocarcinoma				Lung squamous cell carcinoma				Skin Cutaneous Melanoma				Lung adenocarcinoma				Uterine Corpus Endometrial Carcinoma				Ovarian serous cystadenocarcinoma				Glioblastoma multiforme
	496				354				1070				592				487				367				511				509				398				575
snoRNA/host-gene	AMP snoRNA	AMP host gene	DEL snoRNA	DEL host gene	AMP snoRNA	AMP host gene	DEL snoRNA	DEL host gene	AMP snoRNA	AMP host gene	DEL snoRNA	DEL host gene	AMP snoRNA	AMP host gene	DEL snoRNA	DEL host gene	AMP snoRNA	AMP host gene	DEL snoRNA	DEL host gene	AMP snoRNA	AMP host gene	DEL snoRNA	DEL host gene	AMP snoRNA	AMP host gene	DEL snoRNA	DEL host gene	AMP snoRNA	AMP host gene	DEL snoRNA	DEL host gene	AMP snoRNA	AMP host gene	DEL snoRNA	DEL host gene	AMP snoRNA	AMP host gene	DEL snoRNA	DEL host gene
SNORA36C/AAK1	2	2	0	0	0	0	0	0	2	3	0	1	0	0	0	0	6	6	0	0	1	1	0	0	2	2	0	0	4	7	0	0	4	6	0	0	0	0	0	0
SNORA80D/AIMP2	0	9	0	0	0	1	0	1	0	2	0	1	0	1	0	0	0	3	0	0	0	11	0	0	0	18	0	2	0	3	0	1	0	2	0	6	0	2	0	0
SNORD96B/AMMECR1	3	3	1	1	6	6	0	0	2	2	3	4	1	1	0	0	4	4	0	0	2	2	0	0	0	2	1	1	1	2	1	1	1	3	2	2	0	0	0	0
SNORA68B/ANKRD27	0	5	0	4	0	0	0	0	0	22	0	1	0	5	0	0	0	24	0	1	0	3	0	0	0	15	0	0	0	19	0	2	0	34	0	0	0	2	0	1
SNORD71/AP1G1	1	1	0	0	0	0	0	0	4	4	17	18	0	0	0	0	0	0	2	2	1	1	1	1	0	1	3	3	2	2	6	6	0	0	11	11	0	0	0	0
SNORA70C/ASTN2	3	3	0	1	0	0	0	1	4	9	1	1	0	0	0	1	0	0	0	3	1	1	0	1	0	1	1	2	1	1	0	3	3	5	1	3	3	6	0	2
SNORA77/ATP2B4	2	2	0	0	0	0	0	0	89	89	0	0	4	4	0	0	12	12	0	0	12	12	0	0	20	20	0	0	12	12	0	0	14	15	0	0	25	26	0	0
SNORD59A/ATP5F1B	1	1	0	0	0	0	0	0	1	1	0	0	1	1	0	0	0	0	0	0	6	6	0	0	14	14	0	0	4	4	0	0	6	7	0	0	8	10	1	1
SNORD88C/C19orf48	1	1	0	0	0	0	1	1	11	11	0	0	0	0	0	0	3	3	0	0	0	0	0	0	1	1	0	0	3	3	1	1	0	0	1	1	0	0	2	2
SNORD88B/C19orf48	1	1	0	0	0	0	1	1	11	11	0	0	0	0	0	0	3	3	0	0	0	0	0	0	1	1	0	0	3	3	1	1	0	0	1	1	0	0	1	2
SNORD98/CCAR1	2	2	0	0	0	0	0	0	3	4	0	1	1	2	0	0	1	1	2	2	0	0	0	0	3	3	1	1	2	2	0	0	2	2	1	1	0	0	1	1
SNORA22B/CCT6A	0	42	0	0	0	0	0	0	0	13	0	1	0	2	0	1	0	22	0	1	0	3	0	1	0	20	0	4	0	1	0	0	0	3	0	1	0	60	0	0
SNORA15/CCT6A	42	42	0	0	0	0	0	0	13	13	1	1	2	2	1	1	22	22	1	1	3	3	1	1	20	20	4	4	1	1	0	0	3	3	1	1	60	60	0	0
SNORA22/CCT6P1	4	4	0	0	1	1	0	0	4	4	0	0	2	2	0	0	6	6	0	0	2	2	0	0	7	7	1	1	3	3	0	0	5	5	0	0	11	11	0	0
SNORA15B-2/CCT6P1	0	4	0	0	0	1	0	0	0	4	0	0	0	2	0	0	0	6	0	0	0	2	0	0	0	7	0	1	0	3	0	0	0	5	0	0	0	11	0	0
SNORD67/CKAP5	8	8	0	0	0	0	0	0	7	8	1	1	0	0	0	0	3	3	0	0	2	2	0	0	4	4	1	1	7	7	0	0	7	7	0	0	0	0	1	1
SNORA50A/CNOT1	2	2	0	0	0	0	0	0	1	1	12	12	1	1	0	0	0	0	0	0	1	1	1	1	2	2	2	2	2	3	4	4	1	1	3	3	0	0	0	0
SNORA70F/COBLL1	5	7	1	2	1	1	0	0	1	1	0	1	0	0	0	0	4	4	1	1	1	1	0	0	2	2	0	0	2	2	0	0	8	9	0	0	1	1	1	1
SNORA57/CSKMT	3	3	0	0	0	0	0	0	7	7	0	0	0	0	2	2	0	0	0	0	0	0	0	0	3	3	0	0	6	6	1	1	5	5	0	0	0	0	0	0
SNORA12/CWF19L1	0	0	3	3	0	0	0	0	2	2	2	3	0	0	4	4	1	1	2	2	0	0	1	1	1	1	1	1	1	1	2	2	0	0	2	2	1	2	0	0
SNORA26/DANCR	4	4	0	0	1	1	0	0	3	3	0	0	1	1	1	1	16	16	2	2	6	6	0	0	3	3	0	0	1	1	0	0	4	4	0	0	30	30	0	0
SNORD38C/DCP1A	0	0	0	1	0	0	0	8	0	2	0	3	0	0	0	2	0	0	0	4	0	2	0	0	0	0	0	0	0	6	0	1	0	7	0	0	0	0	0	0
SNORD117/DDX39B	4	4	0	0	0	0	0	0	12	12	1	1	3	3	1	1	2	2	1	1	11	11	0	0	6	6	1	1	6	6	0	0	14	14	0	0	0	0	0	0
SNORA9B/DDX55	0	3	0	0	0	0	0	0	0	6	0	2	0	0	0	0	0	0	0	1	0	4	0	0	0	0	0	2	0	2	0	0	0	7	0	0	0	2	0	0
SNORA11B/DGLUCY	5	5	3	3	0	0	0	0	3	3	1	2	0	1	2	2	8	8	5	5	0	0	2	2	5	5	0	0	2	3	1	1	4	4	1	1	0	0	1	1
SNORA56/DKC1	16	16	3	3	7	7	0	0	11	11	3	3	3	3	1	1	9	9	3	3	5	5	1	1	16	16	1	1	3	3	1	1	18	18	4	4	4	4	1	1
SNORA36A/DKC1	16	16	3	3	7	7	0	0	11	11	3	3	3	3	1	1	9	9	3	3	5	5	1	1	16	16	1	1	3	3	1	1	18	18	4	4	4	4	1	1
SNORA41/EEF1B2	0	0	4	4	2	2	1	1	4	4	5	5	0	0	0	0	7	7	1	1	0	0	0	0	3	3	0	0	2	2	2	2	5	5	0	0	0	0	1	1
SNORD37/EEF2	1	1	2	2	0	0	2	2	5	5	4	4	0	0	3	3	1	1	1	1	0	0	1	1	0	0	3	3	1	1	7	7	0	0	10	11	3	3	1	1
SNORA19/EIF3A	0	0	0	0	0	0	0	0	3	3	0	0	1	1	0	0	1	1	0	0	0	0	3	3	1	1	2	2	2	2	0	0	4	5	0	0	1	1	0	0
SNORA48/EIF4A1	0	0	2	2	0	0	0	0	0	0	6	6	0	0	7	7	0	0	2	2	0	0	2	2	0	0	6	6	1	1	1	1	5	5	0	0	0	0	1	1
SNORA63/EIF4A2	69	69	0	0	3	3	0	0	18	18	1	1	0	0	0	0	155	155	0	0	2	2	1	1	8	9	3	3	28	28	2	2	66	66	0	0	8	9	1	1
SNORD66/EIF4G1	71	71	0	0	3	3	0	0	18	18	0	0	0	0	0	0	178	178	0	0	2	2	1	1	9	9	2	2	31	31	2	2	71	71	0	0	15	15	0	0
SNORA28/EIF5	2	2	3	3	0	0	0	0	9	9	2	2	0	0	1	1	13	13	3	3	0	0	3	3	3	3	2	2	5	5	0	0	13	13	0	0	1	1	1	1
SNORA13/EPB41L4A-AS1	0	0	3	3	7	7	1	1	0	0	4	4	0	0	14	14	0	0	3	3	2	2	2	2	0	0	4	4	0	0	2	2	4	4	9	9	0	0	0	0
SNORD31B/FAM155A	0	4	0	3	0	1	0	1	0	18	0	4	0	13	0	1	0	5	0	5	0	3	0	1	0	4	0	2	0	2	0	0	0	11	0	4	0	3	0	0
SNORA30B/FOCAD	0	4	0	20	0	0	0	0	0	13	0	11	0	3	0	1	0	5	0	31	0	1	0	25	0	0	0	24	0	7	0	0	0	6	0	3	0	0	0	96
SNORD69/GNL3	0	0	1	1	0	0	9	9	1	1	3	3	0	0	3	3	0	0	4	4	1	1	0	0	0	0	0	0	7	7	1	1	4	4	0	0	0	0	0	0
SNORA41B/HMGN2P46	0	0	0	1	0	0	0	1	0	3	0	4	0	0	0	6	0	1	0	2	0	0	0	4	0	0	0	10	0	0	0	1	0	1	0	8	0	1	0	1
SNORD14E/HSPA8	0	0	0	4	0	1	0	0	0	0	0	10	0	0	0	0	0	1	0	2	0	0	0	11	0	4	0	5	0	2	0	4	0	4	0	2	0	3	0	0
SNORD14C/HSPA8	0	0	0	4	0	1	0	0	0	0	0	10	0	0	0	0	0	1	0	2	0	0	0	11	0	4	0	5	0	2	0	4	0	4	0	2	0	3	0	0
SNORD14D/HSPA8	0	0	0	4	0	1	0	0	0	0	0	10	0	0	0	0	0	1	0	2	0	0	0	11	0	4	0	5	0	2	0	4	0	4	0	2	0	3	0	0
SNORD63/HSPA9	0	0	1	1	23	23	0	0	3	3	1	1	0	0	0	0	1	1	2	2	0	0	0	0	1	1	2	2	0	0	0	0	5	5	0	0	0	0	0	0
SNORA35/HTR2C	4	4	1	1	6	6	0	0	3	3	1	2	1	1	1	2	2	2	0	0	2	2	0	0	3	3	0	0	2	2	0	0	1	2	3	4	0	0	0	0
SNORD65C/IGF2BP3	0	6	0	0	0	0	0	0	0	12	0	1	0	3	0	0	0	8	0	1	0	7	0	0	0	12	0	3	0	10	0	2	0	9	0	3	0	6	0	0
SNORA2A/KANSL2	1	1	0	1	0	0	0	0	1	1	0	0	0	0	0	0	2	2	0	0	8	8	0	0	5	5	2	2	1	1	0	0	1	1	0	0	2	2	1	1
SNORA2B/KANSL2	1	1	0	1	0	0	0	0	1	1	0	0	0	0	0	0	2	2	0	0	8	8	0	0	5	5	2	2	1	1	0	0	1	1	0	0	2	2	1	1
SNORA2C/KANSL2	1	1	1	1	0	0	0	0	1	1	0	0	0	0	0	0	2	2	0	0	8	8	0	0	5	5	2	2	1	1	0	0	1	1	0	0	2	2	1	1
SNORA63E/LINC00888	0	78	0	0	0	8	0	0	0	22	0	0	0	0	0	0	0	190	0	0	0	2	0	2	0	10	0	2	0	33	0	2	0	104	0	0	0	17	0	0
SNORA63D/LINC00888	0	75	0	0	0	3	0	0	0	22	0	0	0	0	0	0	0	190	0	0	0	2	0	2	0	10	0	2	0	32	0	2	0	71	0	0	0	17	0	0
SNORA11D/MAGED4	1	1	11	11	0	0	0	0	5	5	2	2	4	4	2	2	2	2	9	9	1	1	1	1	2	2	2	2	6	6	1	1	14	14	1	1	0	0	1	1
SNORA37/MBD2	0	0	13	13	1	1	0	0	1	1	3	3	0	0	11	12	2	2	6	6	1	1	0	0	0	0	8	8	1	1	3	3	3	3	5	5	0	1	0	0
SNORD114-7/MEG8	3	3	3	3	0	0	0	0	5	5	3	4	0	0	1	1	10	10	2	2	0	0	3	3	1	1	2	2	1	1	0	0	4	4	1	1	0	1	1	1
SNORD114-14/MEG8	3	3	3	3	0	0	0	0	5	5	3	4	0	0	1	1	10	10	2	2	0	0	3	3	1	1	2	2	1	1	0	0	4	4	1	1	0	1	1	1
SNORD114-5/MEG8	3	3	3	3	0	0	0	0	5	5	3	4	0	0	1	1	10	10	2	2	0	0	3	3	1	1	2	2	1	1	0	0	4	4	1	1	0	1	1	1
SNORD114-16/MEG8	3	3	3	3	0	0	0	0	5	5	3	4	0	0	1	1	10	10	2	2	0	0	3	3	1	1	2	2	1	1	0	0	4	4	1	1	0	1	1	1
SNORD114-19/MEG8	3	3	3	3	0	0	0	0	5	5	3	4	0	0	1	1	10	10	2	2	0	0	3	3	1	1	2	2	1	1	0	0	4	4	1	1	0	1	1	1
SNORD114-31/MEG8	3	3	3	3	0	0	0	0	5	5	3	4	0	0	1	1	10	10	2	2	0	0	3	3	1	1	2	2	1	1	0	0	4	4	2	1	0	1	1	1
SNORD114-10/MEG8	3	3	3	3	0	0	0	0	5	5	3	4	0	0	1	1	10	10	2	2	0	0	3	3	1	1	2	2	1	1	0	0	4	4	1	1	0	1	1	1
SNORD114-23/MEG8	3	3	3	3	0	0	0	0	5	5	3	4	0	0	1	1	10	10	2	2	0	0	3	3	1	1	2	2	1	1	0	0	4	4	1	1	0	1	1	1
SNORD114-26/MEG8	3	3	3	3	0	0	0	0	5	5	3	4	0	0	1	1	10	10	2	2	0	0	3	3	1	1	2	2	1	1	0	0	4	4	1	1	0	1	1	1
SNORD114-28/MEG8	3	3	3	3	0	0	0	0	5	5	3	4	0	0	1	1	10	10	2	2	0	0	3	3	1	1	2	2	1	1	0	0	4	4	2	1	0	1	1	1
SNORD114-11/MEG8	3	3	3	3	0	0	0	0	5	5	3	4	0	0	1	1	10	10	2	2	0	0	3	3	1	1	2	2	1	1	0	0	4	4	1	1	0	1	1	1
SNORD114-25/MEG8	3	3	3	3	0	0	0	0	5	5	3	4	0	0	1	1	10	10	2	2	0	0	3	3	1	1	2	2	1	1	0	0	4	4	1	1	0	1	1	1
SNORD114-27/MEG8	3	3	3	3	0	0	0	0	5	5	3	4	0	0	1	1	10	10	2	2	0	0	3	3	1	1	2	2	1	1	0	0	4	4	1	1	0	1	1	1
SNORD114-2/MEG8	3	3	3	3	0	0	0	0	5	5	4	4	0	0	1	1	10	10	2	2	0	0	3	3	1	1	2	2	1	1	0	0	4	4	1	1	0	1	1	1
SNORD114-4/MEG8	3	3	3	3	0	0	0	0	5	5	4	4	0	0	1	1	10	10	2	2	0	0	3	3	1	1	2	2	1	1	0	0	4	4	1	1	0	1	1	1
SNORD114-9/MEG8	3	3	3	3	0	0	0	0	5	5	3	4	0	0	1	1	10	10	2	2	0	0	3	3	1	1	2	2	1	1	0	0	4	4	1	1	0	1	1	1
SNORD114-13/MEG8	3	3	3	3	0	0	0	0	5	5	3	4	0	0	1	1	10	10	2	2	0	0	3	3	1	1	2	2	1	1	0	0	4	4	1	1	0	1	1	1
SNORD114-6/MEG8	3	3	3	3	0	0	0	0	5	5	3	4	0	0	1	1	10	10	2	2	0	0	3	3	1	1	2	2	1	1	0	0	4	4	1	1	0	1	1	1
SNORD114-30/MEG8	3	3	3	3	0	0	0	0	5	5	3	4	0	0	1	1	10	10	2	2	0	0	3	3	1	1	2	2	1	1	0	0	4	4	2	1	0	1	1	1
SNORD114-15/MEG8	3	3	3	3	0	0	0	0	5	5	3	4	0	0	1	1	10	10	2	2	0	0	3	3	1	1	2	2	1	1	0	0	4	4	1	1	0	1	1	1
SNORD114-17/MEG8	3	3	3	3	0	0	0	0	5	5	3	4	0	0	1	1	10	10	2	2	0	0	3	3	1	1	2	2	1	1	0	0	4	4	1	1	0	1	1	1
SNORD113-4/MEG8	3	3	3	3	0	0	0	0	5	5	4	4	0	0	1	1	10	10	2	2	0	0	3	3	1	1	2	2	1	1	0	0	4	4	1	1	0	1	1	1
SNORD114-29/MEG8	3	3	3	3	0	0	0	0	5	5	3	4	0	0	1	1	10	10	2	2	0	0	3	3	1	1	2	2	1	1	0	0	4	4	2	1	0	1	1	1
SNORD114-3/MEG8	3	3	3	3	0	0	0	0	5	5	4	4	0	0	1	1	10	10	2	2	0	0	3	3	1	1	2	2	1	1	0	0	4	4	1	1	0	1	1	1
SNORD114-24/MEG8	3	3	3	3	0	0	0	0	5	5	3	4	0	0	1	1	10	10	2	2	0	0	3	3	1	1	2	2	1	1	0	0	4	4	1	1	0	1	1	1
SNORD114-20/MEG8	3	3	3	3	0	0	0	0	5	5	3	4	0	0	1	1	10	10	2	2	0	0	3	3	1	1	2	2	1	1	0	0	4	4	1	1	0	1	1	1
SNORD114-18/MEG8	3	3	3	3	0	0	0	0	5	5	3	4	0	0	1	1	10	10	2	2	0	0	3	3	1	1	2	2	1	1	0	0	4	4	1	1	0	1	1	1
SNORD114-12/MEG8	3	3	3	3	0	0	0	0	5	5	3	4	0	0	1	1	10	10	2	2	0	0	3	3	1	1	2	2	1	1	0	0	4	4	1	1	0	1	1	1
SNORD114-22/MEG8	3	3	3	3	0	0	0	0	5	5	3	4	0	0	1	1	10	10	2	2	0	0	3	3	1	1	2	2	1	1	0	0	4	4	1	1	0	1	1	1
SNORD114-21/MEG8	3	3	3	3	0	0	0	0	5	5	3	4	0	0	1	1	10	10	2	2	0	0	3	3	1	1	2	2	1	1	0	0	4	4	1	1	0	1	1	1
SNORD112/MEG8	0	3	0	3	0	0	0	0	0	5	0	4	0	0	0	1	0	10	0	2	0	0	0	3	0	1	0	2	0	1	0	0	0	4	0	1	0	1	0	1
SNORD74B/MIR99AHG	0	7	0	4	0	0	0	1	0	12	0	15	0	1	0	6	0	8	0	7	0	1	0	4	0	4	0	6	0	2	0	0	0	5	0	7	0	7	0	1
SNORA58/MRPL3	14	14	0	0	2	2	0	0	2	2	1	1	0	0	0	0	31	31	0	0	1	1	0	0	1	1	1	1	3	3	0	0	8	8	0	0	1	1	0	0
SNORA54/NAP1L4	0	1	1	1	0	0	0	0	2	2	8	8	0	0	0	0	0	0	2	2	0	0	0	0	0	0	3	3	3	3	3	3	0	0	1	1	0	0	2	2
SCARNA10/NCAPD2	6	6	0	0	0	0	0	0	16	17	1	2	5	5	0	0	11	11	0	0	4	4	0	0	5	5	4	4	8	8	0	0	21	21	0	0	8	8	0	0
SNORA75/NCL	0	0	6	6	2	2	1	1	1	1	4	4	0	0	1	1	0	0	3	3	0	0	0	0	4	4	0	0	3	3	0	0	1	1	1	1	0	0	1	1
SNORD20/NCL	0	0	6	6	2	2	1	1	1	1	4	4	0	0	1	1	0	0	3	3	0	0	0	0	4	4	0	0	3	3	0	0	1	1	1	1	0	0	1	1
SNORA38B/NOL11	2	2	0	0	1	1	0	0	65	65	0	0	9	9	0	0	8	8	0	0	10	10	0	0	12	12	0	0	9	9	0	0	6	7	1	1	0	0	0	0
SNORD23/NOP53	0	0	1	1	0	0	1	1	3	3	2	2	0	0	0	0	1	1	2	2	0	0	0	0	1	1	0	0	2	2	1	1	1	1	2	2	2	2	0	0
SNORD86/NOP56	1	1	1	1	0	0	0	0	3	3	1	1	2	2	1	1	8	8	0	0	0	0	0	0	4	4	4	4	7	7	0	0	18	18	1	1	0	0	0	0
SNORD110/NOP56	1	1	1	1	0	0	0	0	3	3	1	1	2	2	1	1	8	8	0	0	0	0	0	0	4	4	4	4	7	7	0	0	18	18	1	1	0	0	0	0
SNORD57/NOP56	1	1	1	1	0	0	0	0	3	3	1	1	2	2	1	1	8	8	0	0	0	0	0	0	4	4	4	4	7	7	0	0	18	18	1	1	0	0	0	0
SNORD56/NOP56	1	1	1	1	0	0	0	0	3	3	1	1	2	2	1	1	8	8	0	0	0	0	0	0	4	4	4	4	7	7	0	0	18	18	1	1	0	0	0	0
SNORA51/NOP56	1	1	1	1	0	0	0	0	3	3	1	1	2	2	1	1	8	8	0	0	0	0	0	0	4	4	4	4	7	7	0	0	18	18	1	1	0	0	0	0
SNORD70/NOP58	5	5	2	2	3	3	2	2	2	2	5	5	0	0	0	0	9	9	0	0	0	0	0	0	4	4	0	0	4	4	1	1	4	4	0	0	0	0	1	1
SNORD70A/NOP58	5	5	2	2	3	3	2	2	2	2	5	5	0	0	0	0	9	9	0	0	0	0	0	0	4	4	0	0	4	4	1	1	4	4	0	0	0	0	1	1
SNORD11/NOP58	5	5	2	2	3	3	2	2	2	2	5	5	0	0	0	0	9	9	0	0	0	0	0	0	4	4	0	0	4	4	1	1	4	4	0	0	0	0	1	1
SNORD11B/NOP58	5	5	2	2	3	3	2	2	2	2	5	5	0	0	0	0	9	9	0	0	0	0	0	0	4	4	0	0	4	4	1	1	4	4	0	0	0	0	1	1
SNORA11F/NUDT13	0	3	0	0	0	0	0	0	0	15	0	0	0	1	0	1	0	2	0	1	0	0	0	0	0	2	0	1	0	5	0	0	0	5	0	1	0	0	0	0
SNORA80B/ODC1	0	0	0	0	0	0	0	0	6	6	2	2	0	0	1	1	4	4	1	1	1	1	0	0	3	3	0	0	7	7	0	0	6	6	1	1	4	4	0	0
SNORA63C/OSCP1	0	0	0	0	0	0	0	0	0	9	0	0	0	0	0	1	0	1	0	0	0	1	0	0	0	3	0	0	0	6	0	0	0	29	0	0	0	4	0	0
SNORA24B/PARP16	0	0	0	0	0	0	0	0	0	4	0	0	0	0	0	0	0	1	0	0	0	1	0	0	0	0	0	0	0	3	0	1	0	3	0	1	0	0	0	0
SCARNA12/PHB2	6	6	0	0	0	0	0	0	17	18	1	1	4	4	0	0	12	12	0	0	4	4	0	0	6	5	4	4	9	9	0	0	21	22	0	0	8	8	0	0
RNU105B/PLCB1	0	5	0	1	0	0	0	0	0	4	0	4	0	7	0	1	0	13	0	0	0	0	0	1	0	5	0	4	0	7	0	0	0	14	0	1	0	0	0	0
SNORA14A/POR	5	5	0	0	2	2	0	0	3	3	0	0	2	2	0	0	5	5	0	0	2	2	0	0	4	4	2	2	2	2	0	0	11	11	3	3	13	13	0	0
SNORD105/PPAN	2	2	0	0	0	0	1	1	12	12	0	0	0	0	3	3	3	3	0	0	0	0	0	0	0	0	2	2	20	20	1	1	25	25	1	1	6	6	0	0
SNORD105B/PPAN	2	2	0	0	0	0	1	1	12	12	0	0	0	0	3	3	3	3	0	0	0	0	0	0	0	0	2	2	19	20	1	1	25	25	1	1	6	6	0	0
SNORA16B/PPP2R5A	1	1	0	0	1	1	0	0	82	82	0	0	4	4	0	0	10	10	0	0	7	7	1	1	16	16	0	0	12	12	0	0	8	8	2	2	2	2	1	1
SNORD127/PRPF39	4	4	0	1	0	0	0	0	4	4	0	0	0	0	2	2	1	1	7	7	0	0	0	0	11	11	0	0	0	0	1	1	4	5	1	1	1	1	0	0
SNORA38/PRRC2A	4	4	0	0	0	0	0	0	12	12	1	1	3	3	1	1	2	2	1	1	11	11	0	0	6	6	1	1	6	6	0	0	14	14	0	0	0	0	0	0
SNORD62B/PRRC2B	0	4	0	1	0	0	0	2	0	6	0	4	0	1	0	0	0	1	0	1	0	0	0	0	0	0	0	1	0	3	0	0	0	7	0	3	0	4	0	0
SNORD62A/PRRC2B	4	4	1	1	0	0	2	2	5	6	4	4	1	1	0	0	1	1	1	1	0	0	0	0	0	0	1	1	2	3	0	0	7	7	3	3	4	4	0	0
SNORD94/PTCD3	3	3	0	0	0	0	0	0	3	3	1	1	0	0	0	0	6	6	0	0	2	2	0	0	1	1	0	0	2	2	0	0	1	1	0	0	4	4	0	0
SNORA70E/RAB30	12	12	2	2	0	0	1	1	15	18	3	3	0	0	0	0	2	2	1	1	6	6	4	4	10	10	1	1	5	5	1	1	25	25	2	2	5	5	0	0
SNORA40B/RAB3GAP1	0	0	0	1	0	0	0	0	0	1	0	1	0	0	0	1	0	3	0	1	0	0	0	0	0	3	0	0	0	1	0	0	0	3	0	1	0	1	0	0
SNORA36B/RAB3GAP2	3	3	0	0	1	1	0	0	83	85	0	0	3	3	0	0	12	12	0	0	7	7	1	1	15	15	0	0	10	10	0	0	13	13	0	0	1	1	1	1
SNORD45B/RABGGTB	1	1	1	1	0	0	0	0	8	8	0	0	0	0	1	1	2	2	0	0	1	1	0	0	4	4	2	2	1	1	0	0	6	6	1	1	0	0	2	2
SNORD45C/RABGGTB	1	1	1	1	0	0	0	0	8	8	0	0	0	0	1	1	2	2	0	0	1	1	0	0	4	4	2	2	1	1	0	0	6	6	1	1	0	0	2	2
SNORA77B/RANBP1	0	11	0	0	0	0	0	0	0	8	0	2	0	0	0	1	0	16	0	4	0	11	0	0	0	7	0	3	0	4	0	3	0	13	0	2	0	2	0	2
SNORA70G/RAP1B	17	17	1	1	0	0	0	0	27	29	0	0	1	1	0	0	13	13	0	0	9	11	0	0	20	22	0	0	0	0	0	0	16	16	0	0	14	22	0	0
SNORD61/RBMX	7	7	1	1	5	5	0	0	9	9	1	1	2	2	1	1	3	3	2	2	1	1	0	0	7	7	0	0	1	1	0	0	8	8	1	1	3	3	0	0
SNORD77B/RGS22	0	21	0	0	0	2	0	1	0	117	0	1	0	16	0	1	0	13	0	0	0	8	0	0	0	24	0	0	0	17	0	0	0	36	0	0	0	1	0	0
SNORD89/RNF149	3	3	0	0	0	0	0	0	5	5	0	0	0	0	0	0	6	6	0	0	0	0	0	0	2	2	0	0	1	1	0	0	3	3	0	0	1	1	1	1
SNORA70/RPL10	16	16	0	0	7	7	0	0	11	11	3	3	3	3	0	0	10	10	3	3	5	5	1	1	13	13	1	1	4	4	0	0	17	17	2	2	5	5	1	1
SNORD35A/RPL13A	2	2	0	0	0	0	1	1	17	17	0	0	0	0	0	0	3	3	0	0	0	0	0	0	1	1	0	0	8	8	1	1	1	1	1	1	3	3	0	0
SNORA68/RPL18A	3	3	0	0	0	0	0	0	14	14	1	1	1	1	3	3	4	4	0	0	4	4	0	0	1	1	1	1	14	14	0	0	22	22	1	1	2	2	0	1
SNORA27/RPL21	1	1	0	0	0	0	1	1	13	13	4	4	34	34	0	0	2	2	0	0	1	1	0	0	2	2	4	4	1	1	0	0	1	1	0	0	1	1	1	1
SNORD102/RPL21	1	1	0	0	0	0	1	1	13	13	4	4	34	34	0	0	2	2	0	0	1	1	0	0	2	2	4	4	1	1	0	0	1	1	0	0	1	1	1	1
SNORA21/RPL23	3	3	0	0	1	1	0	0	61	61	2	2	9	9	0	0	4	4	1	1	1	1	0	0	7	7	0	0	10	10	1	1	3	3	6	6	0	0	1	1
SNORD42B/RPL23A	2	2	0	0	1	1	0	0	43	43	1	1	6	6	0	0	7	7	0	0	2	2	0	0	6	6	0	0	13	13	0	0	10	10	0	0	1	1	0	0
SNORD4A/RPL23A	2	2	0	0	1	1	0	0	43	43	1	1	6	6	0	0	7	7	0	0	2	2	0	0	6	6	0	0	13	13	0	0	10	10	0	0	1	1	0	0
SNORD4B/RPL23A	2	2	0	0	1	1	0	0	43	43	1	1	6	6	0	0	7	7	0	0	2	2	0	0	6	6	0	0	13	13	0	0	10	10	0	0	1	1	0	0
SNORA3A/RPL27A	0	0	0	0	0	0	0	0	4	4	3	3	0	0	0	0	0	0	2	2	0	0	0	0	1	1	2	2	3	3	1	1	1	1	0	0	1	1	2	2
SNORA3B/RPL27A	0	0	0	0	0	0	0	0	4	4	3	3	0	0	0	0	0	0	2	2	0	0	0	0	1	1	2	2	3	3	1	1	1	1	0	0	1	1	2	2
SNORD83B/RPL3	0	0	0	0	0	0	0	0	2	2	2	2	0	0	0	0	3	3	1	1	8	8	0	0	2	2	2	2	7	7	1	1	5	5	1	1	1	1	0	0
SNORD83A/RPL3	0	0	0	0	0	0	0	0	2	2	2	2	0	0	0	0	3	3	1	1	8	8	0	0	2	2	2	2	7	7	1	1	5	5	1	1	1	1	0	0
SNORA72/RPL30	17	17	0	0	2	2	0	0	103	104	0	0	15	15	0	0	11	11	0	1	9	9	0	0	25	25	0	0	22	22	0	0	25	25	1	1	0	0	0	0
SNORA7A/RPL32	0	0	0	0	0	0	9	9	13	13	0	0	1	1	0	0	0	0	2	2	1	1	1	1	2	2	0	0	2	2	0	0	4	4	1	1	3	3	0	0
SNORA7B/RPL32P3	13	13	0	0	2	2	0	0	3	3	1	1	0	0	0	0	31	31	0	0	2	2	0	0	0	0	0	0	12	13	0	0	8	8	0	0	0	0	0	0
SNORD72/RPL37	19	19	0	0	2	2	0	0	9	9	2	2	4	4	0	0	48	48	0	0	6	6	0	0	40	40	0	0	11	11	0	0	18	18	0	0	0	0	0	0
SNORA69/RPL39	6	6	2	2	6	6	0	0	4	4	1	1	1	1	1	1	4	4	1	1	2	2	0	0	5	5	0	0	1	1	0	0	4	4	1	1	0	0	0	0
SNORD18C/RPL4	0	0	0	0	0	0	0	0	5	5	0	0	0	0	0	0	1	1	0	0	3	3	0	0	1	1	1	1	2	2	1	1	2	2	0	0	0	0	0	0
SNORD18B/RPL4	0	0	0	0	0	0	0	0	5	5	0	0	0	0	0	0	1	1	0	0	3	3	0	0	1	1	1	1	2	2	1	1	2	2	0	0	0	0	0	0
SNORD21/RPL5	0	0	0	0	0	0	0	0	10	10	1	1	0	0	0	0	1	1	0	0	3	3	0	0	3	3	3	3	0	0	0	0	6	6	1	1	0	0	0	0
SNORA66/RPL5	0	0	0	0	0	0	0	0	10	10	1	1	0	0	0	0	1	1	0	0	3	3	0	0	3	3	3	3	0	0	0	0	6	6	1	1	0	0	0	0
SNORD24/RPL7A	4	4	0	0	0	0	2	2	5	5	4	4	1	1	0	0	1	1	1	1	0	0	0	0	1	1	1	1	3	3	0	0	2	2	1	1	3	3	0	0
SNORA52/RPLP2	2	2	0	0	0	0	0	0	4	4	8	8	0	0	2	2	0	0	2	2	1	1	0	0	0	0	2	2	2	2	5	5	3	3	4	4	1	1	2	2
SNORD35B/RPS11	2	2	0	0	0	0	1	1	17	17	0	0	0	0	0	0	3	3	0	0	0	0	0	0	1	1	0	0	8	8	1	1	1	1	1	1	3	3	0	0
SNORD101/RPS12	2	2	1	1	0	0	1	1	8	8	1	1	2	2	0	0	0	0	0	0	1	1	4	4	2	2	1	1	2	2	0	0	4	4	4	4	0	0	1	1
SNORD100/RPS12	2	2	1	1	0	0	1	1	8	8	1	1	2	2	0	0	0	0	0	0	1	1	4	4	2	2	1	1	2	2	0	0	4	4	4	4	0	0	1	1
SNORD14A/RPS13	0	1	0	0	0	0	0	0	0	8	0	0	0	1	0	0	0	5	0	0	0	1	0	0	0	1	0	1	0	4	0	0	0	1	0	0	0	0	0	0
SNORD15A/RPS3	15	15	2	2	0	0	0	0	47	47	2	2	0	0	0	0	5	5	1	1	12	12	0	0	12	12	1	1	5	6	0	0	28	28	1	1	2	2	0	0
SNORD15B/RPS3	15	15	2	2	0	0	0	0	47	47	2	2	0	0	0	0	5	5	1	1	12	12	0	0	12	12	1	1	5	6	0	0	28	28	1	1	2	2	0	0
SNORD73B/RPS3A	0	1	0	2	0	0	0	0	0	6	0	2	0	1	0	1	0	1	0	7	0	3	0	1	0	2	0	1	0	2	0	2	0	6	0	2	0	1	0	0
SNORD73A/RPS3A	1	1	2	2	0	0	0	0	6	6	2	2	1	1	1	1	1	1	7	7	3	3	1	1	2	2	1	1	2	2	2	2	6	6	2	2	1	1	0	0
SNORD38B/RPS8	1	1	0	0	0	0	0	0	8	8	0	0	0	0	0	0	2	2	0	0	2	2	0	0	4	4	0	0	8	8	0	0	18	18	0	0	1	1	0	0
SNORD111/SF3B3	1	1	0	0	0	0	0	0	3	3	15	15	0	0	0	0	1	1	0	0	1	1	0	0	1	1	2	2	5	5	5	5	1	1	10	10	0	0	0	0
SNORD111B/SF3B3	1	1	0	0	0	0	0	0	3	3	15	15	0	0	0	0	1	1	0	0	1	1	0	0	1	1	2	2	5	5	5	5	1	1	10	10	0	0	0	0
SNORD56B/SIPA1L1	2	2	0	0	0	0	0	0	0	0	2	2	0	0	2	2	1	1	2	2	0	0	1	2	1	2	2	2	1	0	0	0	4	4	0	0	0	0	2	2
SNORD28/SNHG1	4	4	0	0	0	0	0	0	7	8	0	0	0	0	2	2	0	0	0	0	0	0	0	0	2	2	0	0	8	8	1	1	3	3	0	0	0	0	0	0
SNORD27/SNHG1	4	4	0	0	0	0	0	0	7	8	0	0	0	0	2	2	0	0	0	0	0	0	0	0	2	2	0	0	8	8	1	1	3	3	0	0	0	0	0	0
SNORD26/SNHG1	4	4	0	0	0	0	0	0	7	8	0	0	0	0	2	2	0	0	0	0	0	0	0	0	2	2	0	0	8	8	1	1	3	3	0	0	0	0	0	0
SNORD22/SNHG1	4	4	0	0	0	0	0	0	8	8	0	0	0	0	2	2	0	0	0	0	0	0	0	0	2	2	0	0	8	8	1	1	3	3	0	0	0	0	0	0
SNORD30/SNHG1	4	4	0	0	0	0	0	0	7	8	0	0	0	0	2	2	0	0	0	0	0	0	0	0	2	2	0	0	8	8	1	1	3	3	0	0	0	0	0	0
SNORA71E/SNHG11	4	4	0	0	0	0	0	0	13	13	0	0	43	43	1	1	7	7	0	0	4	4	0	0	4	4	1	1	5	5	0	0	6	6	0	0	0	0	0	0
SNORA44/SNHG12	0	0	0	0	0	0	0	0	1	1	2	2	0	0	1	1	0	0	2	2	2	2	1	1	1	1	2	2	3	3	1	1	3	3	0	0	4	4	0	0
SNORA61/SNHG12	0	0	0	0	0	0	0	0	1	1	2	2	0	0	1	1	0	0	2	2	2	2	1	1	1	1	2	2	3	3	1	1	3	3	0	0	4	4	0	0
SNORA16A/SNHG12	0	0	0	0	0	0	0	0	1	1	2	2	0	0	1	1	0	0	2	2	2	2	1	1	1	1	2	2	3	3	1	1	3	3	0	0	4	4	0	0
SNORD115-34/SNHG14	3	0	0	0	0	0	0	0	8	0	19	0	0	0	6	0	2	0	4	0	1	0	3	0	1	0	15	0	0	0	1	0	2	0	7	0	1	0	0	0
SNORD115-12/SNHG14	3	0	1	0	0	0	0	0	8	0	18	0	0	0	6	0	2	0	4	0	1	0	5	0	1	0	15	0	0	0	2	0	2	0	8	0	1	0	0	0
SNORD115-25/SNHG14	3	0	0	0	0	0	0	0	8	0	19	0	0	0	6	0	2	0	4	0	1	0	3	0	1	0	15	0	0	0	1	0	2	0	8	0	1	0	0	0
SNORD115-29/SNHG14	3	0	1	0	0	0	0	0	8	0	19	0	0	0	6	0	2	0	4	0	1	0	5	0	1	0	15	0	0	0	2	0	2	0	8	0	1	0	0	0
SNORD115-2/SNHG14	3	0	1	0	0	0	0	0	8	0	18	0	0	0	6	0	2	0	4	0	1	0	5	0	1	0	15	0	0	0	2	0	2	0	8	0	1	0	0	0
SNORD115-9/SNHG14	0	0	0	0	0	0	0	0	0	0	0	0	0	0	0	0	0	0	0	0	0	0	0	0	0	0	0	0	0	0	0	0	0	0	0	0	0	0	0	0
SNORD115-21/SNHG14	0	0	0	0	0	0	0	0	0	0	0	0	0	0	0	0	0	0	0	0	0	0	0	0	0	0	0	0	0	0	0	0	0	0	0	0	0	0	0	0
SNORD115-14/SNHG14	3	0	0	0	0	0	0	0	8	0	18	0	0	0	6	0	2	0	4	0	1	0	4	0	1	0	15	0	0	0	2	0	2	0	8	0	1	0	0	0
SNORD115-19/SNHG14	0	0	0	0	0	0	0	0	0	0	0	0	0	0	0	0	0	0	0	0	0	0	0	0	0	0	0	0	0	0	0	0	0	0	0	0	0	0	0	0
SNORD115-3/SNHG14	3	0	1	0	0	0	0	0	8	0	18	0	0	0	6	0	2	0	4	0	1	0	5	0	1	0	15	0	0	0	2	0	2	0	8	0	1	0	0	0
SNORD115-18/SNHG14	3	0	0	0	0	0	0	0	8	0	19	0	0	0	6	0	2	0	4	0	1	0	3	0	1	0	15	0	0	0	2	0	2	0	8	0	1	0	0	0
SNORD115-24/SNHG14	3	0	0	0	0	0	0	0	8	0	19	0	0	0	6	0	2	0	4	0	1	0	3	0	1	0	15	0	0	0	1	0	2	0	8	0	1	0	0	0
SNORD115-41/SNHG14	3	0	0	0	0	0	0	0	8	0	19	0	0	0	6	0	2	0	4	0	1	0	3	0	1	0	15	0	0	0	1	0	2	0	7	0	1	0	0	0
SNORD115-11/SNHG14	3	0	1	0	0	0	0	0	8	0	19	0	0	0	6	0	2	0	4	0	1	0	5	0	1	0	15	0	0	0	2	0	2	0	8	0	1	0	0	0
SNORD115-5/SNHG14	3	0	1	0	0	0	0	0	8	0	18	0	0	0	6	0	2	0	4	0	1	0	5	0	1	0	15	0	0	0	2	0	2	0	8	0	1	0	0	0
SNORD115-39/SNHG14	3	0	0	0	0	0	0	0	8	0	19	0	0	0	6	0	2	0	4	0	1	0	3	0	1	0	15	0	0	0	1	0	2	0	7	0	1	0	0	0
SNORD115-33/SNHG14	3	0	0	0	0	0	0	0	8	0	19	0	0	0	6	0	2	0	4	0	1	0	3	0	1	0	15	0	0	0	1	0	2	0	7	0	1	0	0	0
SNORD115-37/SNHG14	3	0	0	0	0	0	0	0	8	0	19	0	0	0	6	0	2	0	4	0	1	0	3	0	1	0	15	0	0	0	1	0	2	0	7	0	1	0	0	0
SNORD116-10/SNHG14	4	0	1	0	0	0	0	0	8	0	18	0	1	0	6	0	1	0	4	0	1	0	5	0	1	0	14	0	0	0	1	0	1	0	7	0	1	0	0	0
SNORD115-4/SNHG14	3	0	1	0	0	0	0	0	8	0	18	0	0	0	6	0	2	0	4	0	1	0	5	0	1	0	15	0	0	0	2	0	2	0	8	0	1	0	0	0
SNORD115-8/SNHG14	3	0	1	0	0	0	0	0	8	0	18	0	0	0	6	0	2	0	4	0	1	0	5	0	1	0	15	0	0	0	2	0	2	0	8	0	1	0	0	0
SNORD115-16/SNHG14	3	0	0	0	0	0	0	0	8	0	19	0	0	0	6	0	2	0	4	0	1	0	3	0	1	0	15	0	0	0	2	0	2	0	8	0	1	0	0	0
SNORD115-28/SNHG14	3	0	0	0	0	0	0	0	8	0	19	0	0	0	6	0	2	0	4	0	1	0	3	0	1	0	15	0	0	0	1	0	2	0	7	0	1	0	0	0
SNORD115-6/SNHG14	3	0	1	0	0	0	0	0	8	0	18	0	0	0	6	0	2	0	4	0	1	0	5	0	1	0	15	0	0	0	2	0	2	0	8	0	1	0	0	0
SNORD115-32/SNHG14	3	0	0	0	0	0	0	0	8	0	19	0	0	0	6	0	2	0	4	0	1	0	3	0	1	0	15	0	0	0	1	0	2	0	7	0	1	0	0	0
SNORD115-30/SNHG14	3	0	0	0	0	0	0	0	8	0	19	0	0	0	6	0	2	0	4	0	1	0	3	0	1	0	15	0	0	0	1	0	2	0	7	0	1	0	0	0
SNORD115-42/SNHG14	0	0	0	0	0	0	0	0	0	0	0	0	0	0	0	0	0	0	0	0	0	0	0	0	0	0	0	0	0	0	0	0	0	0	0	0	0	0	0	0
SNORD115-27/SNHG14	3	0	0	0	0	0	0	0	8	0	19	0	0	0	6	0	2	0	4	0	1	0	3	0	1	0	15	0	0	0	1	0	2	0	7	0	1	0	0	0
SNORD115-22/SNHG14	3	0	0	0	0	0	0	0	8	0	19	0	0	0	6	0	2	0	4	0	1	0	3	0	1	0	15	0	0	0	2	0	2	0	8	0	1	0	0	0
SNORD115-23/SNHG14	3	0	0	0	0	0	0	0	8	0	19	0	0	0	6	0	2	0	4	0	1	0	3	0	1	0	15	0	0	0	1	0	2	0	8	0	1	0	0	0
SNORD115-17/SNHG14	3	0	0	0	0	0	0	0	8	0	19	0	0	0	6	0	2	0	4	0	1	0	3	0	1	0	15	0	0	0	2	0	2	0	8	0	1	0	0	0
SNORD115-48/SNHG14	3	0	0	0	0	0	0	0	8	0	18	0	0	0	6	0	2	0	5	0	1	0	3	0	1	0	15	0	0	0	1	0	2	0	7	0	1	0	0	0
SNORD115-15/SNHG14	3	0	0	0	0	0	0	0	8	0	19	0	0	0	6	0	2	0	4	0	1	0	3	0	1	0	15	0	0	0	2	0	2	0	8	0	1	0	0	0
SNORD115-1/SNHG14	3	0	1	0	0	0	0	0	8	0	19	0	0	0	6	0	2	0	4	0	1	0	5	0	1	0	15	0	0	0	2	0	2	0	7	0	1	0	0	0
SNORD115-38/SNHG14	3	0	0	0	0	0	0	0	8	0	19	0	0	0	6	0	2	0	4	0	1	0	3	0	1	0	15	0	0	0	1	0	2	0	7	0	1	0	0	0
SNORD115-10/SNHG14	3	0	1	0	0	0	0	0	8	0	19	0	0	0	6	0	2	0	4	0	1	0	5	0	1	0	15	0	0	0	2	0	2	0	8	0	1	0	0	0
SNORD115-20/SNHG14	3	0	0	0	0	0	0	0	8	0	19	0	0	0	6	0	2	0	4	0	1	0	3	0	1	0	15	0	0	0	2	0	2	0	8	0	1	0	0	0
SNORD115-35/SNHG14	3	0	0	0	0	0	0	0	8	0	19	0	0	0	6	0	2	0	4	0	1	0	3	0	1	0	15	0	0	0	1	0	2	0	7	0	1	0	0	0
SNORD115-31/SNHG14	3	0	0	0	0	0	0	0	8	0	19	0	0	0	6	0	2	0	4	0	1	0	3	0	1	0	15	0	0	0	1	0	2	0	7	0	1	0	0	0
SNORD115-44/SNHG14	3	0	0	0	0	0	0	0	8	0	18	0	0	0	6	0	2	0	4	0	1	0	3	0	1	0	15	0	0	0	1	0	2	0	7	0	1	0	0	0
SNORD115-43/SNHG14	0	0	0	0	0	0	0	0	0	0	0	0	0	0	0	0	0	0	0	0	0	0	0	0	0	0	0	0	0	0	0	0	0	0	0	0	0	0	0	0
SNORD115-36/SNHG14	3	0	1	0	0	0	0	0	8	0	19	0	0	0	6	0	2	0	4	0	1	0	5	0	1	0	15	0	0	0	2	0	2	0	8	0	1	0	0	0
SNORD116-11/SNHG14	4	0	1	0	0	0	0	0	8	0	18	0	1	0	6	0	1	0	4	0	1	0	5	0	1	0	14	0	0	0	1	0	1	0	7	0	1	0	0	0
SNORD116-14/SNHG14	4	0	1	0	0	0	0	0	8	0	18	0	1	0	6	0	1	0	4	0	1	0	4	0	1	0	14	0	0	0	1	0	1	0	7	0	1	0	0	0
SNORD116-18/SNHG14	4	0	1	0	0	0	0	0	8	0	18	0	1	0	6	0	1	0	4	0	1	0	4	0	1	0	14	0	0	0	1	0	1	0	7	0	1	0	0	0
SNORD116-9/SNHG14	0	0	0	0	0	0	0	0	0	0	0	0	0	0	0	0	0	0	0	0	0	0	0	0	0	0	0	0	0	0	0	0	0	0	0	0	0	0	0	0
SNORD116-2/SNHG14	4	0	1	0	0	0	0	0	8	0	18	0	1	0	6	0	1	0	4	0	1	0	5	0	1	0	14	0	0	0	2	0	1	0	6	0	1	0	0	0
SNORD116-3/SNHG14	4	0	1	0	0	0	0	0	8	0	18	0	1	0	6	0	1	0	4	0	1	0	5	0	1	0	14	0	0	0	2	0	1	0	6	0	1	0	0	0
SNORD116-8/SNHG14	4	0	1	0	0	0	0	0	8	0	18	0	1	0	6	0	1	0	4	0	1	0	5	0	1	0	14	0	0	0	1	0	1	0	6	0	1	0	0	0
SNORD116-7/SNHG14	0	0	0	0	0	0	0	0	0	0	0	0	0	0	0	0	0	0	0	0	0	0	0	0	0	0	0	0	0	0	0	0	0	0	0	0	0	0	0	0
SNORD116-13/SNHG14	4	0	1	0	0	0	0	0	8	0	18	0	1	0	6	0	1	0	4	0	1	0	5	0	1	0	14	0	0	0	1	0	1	0	7	0	1	0	0	0
SNORD116-15/SNHG14	4	0	1	0	0	0	0	0	8	0	18	0	1	0	6	0	1	0	4	0	1	0	4	0	1	0	14	0	0	0	1	0	1	0	7	0	1	0	0	0
SNORD116-12/SNHG14	4	0	1	0	0	0	0	0	8	0	18	0	1	0	6	0	1	0	4	0	1	0	5	0	1	0	14	0	0	0	1	0	1	0	7	0	1	0	0	0
SNORD116-29/SNHG14	4	0	1	0	0	0	0	0	8	0	18	0	1	0	6	0	1	0	4	0	1	0	4	0	1	0	14	0	0	0	1	0	2	0	7	0	1	0	0	0
SNORD116-16/SNHG14	4	0	1	0	0	0	0	0	8	0	18	0	1	0	6	0	1	0	4	0	1	0	4	0	1	0	14	0	0	0	1	0	1	0	7	0	1	0	0	0
SNORD116-24/SNHG14	4	0	1	0	0	0	0	0	8	0	18	0	1	0	6	0	1	0	4	0	1	0	4	0	1	0	14	0	0	0	1	0	2	0	7	0	1	0	0	0
SNORD116-23/SNHG14	4	0	1	0	0	0	0	0	8	0	18	0	1	0	6	0	1	0	4	0	1	0	4	0	1	0	14	0	0	0	1	0	2	0	7	0	1	0	0	0
SNORD116-6/SNHG14	0	0	0	0	0	0	0	0	0	0	0	0	0	0	0	0	0	0	0	0	0	0	0	0	0	0	0	0	0	0	0	0	0	0	0	0	0	0	0	0
SNORD116-19/SNHG14	0	0	0	0	0	0	0	0	0	0	0	0	0	0	0	0	0	0	0	0	0	0	0	0	0	0	0	0	0	0	0	0	0	0	0	0	0	0	0	0
SNORD115-45/SNHG14	3	0	0	0	0	0	0	0	8	0	18	0	0	0	6	0	2	0	5	0	1	0	3	0	1	0	15	0	0	0	1	0	2	0	7	0	1	0	0	0
SNORD115-47/SNHG14	3	0	0	0	0	0	0	0	8	0	18	0	0	0	6	0	2	0	5	0	1	0	3	0	1	0	15	0	0	0	1	0	2	0	7	0	1	0	0	0
SNORD108/SNHG14	3	0	1	0	0	0	0	0	9	0	18	0	1	0	6	0	1	0	4	0	1	0	5	0	1	0	14	0	0	0	2	0	1	0	6	0	1	0	0	0
SNORD116-26/SNHG14	4	0	1	0	0	0	0	0	8	0	18	0	1	0	6	0	1	0	4	0	1	0	4	0	1	0	14	0	0	0	1	0	2	0	7	0	1	0	0	0
SNORD116-27/SNHG14	4	0	1	0	0	0	0	0	8	0	18	0	1	0	6	0	1	0	4	0	1	0	4	0	1	0	14	0	0	0	1	0	2	0	7	0	1	0	0	0
SNORD116-30/SNHG14	0	0	0	0	0	0	0	0	0	0	0	0	0	0	0	0	0	0	0	0	0	0	0	0	0	0	0	0	0	0	0	0	0	0	0	0	0	0	0	0
SNORD116-25/SNHG14	4	0	1	0	0	0	0	0	8	0	18	0	1	0	6	0	1	0	4	0	1	0	4	0	1	0	14	0	0	0	1	0	2	0	7	0	1	0	0	0
SNORD115-40/SNHG14	3	0	0	0	0	0	0	0	8	0	19	0	0	0	6	0	2	0	4	0	1	0	3	0	1	0	15	0	0	0	1	0	2	0	7	0	1	0	0	0
SNORD115-13/SNHG14	3	0	0	0	0	0	0	0	8	0	18	0	0	0	6	0	2	0	4	0	1	0	4	0	1	0	15	0	0	0	2	0	2	0	8	0	1	0	0	0
SNORD109A/SNHG14	3	0	2	0	0	0	0	0	8	0	19	0	1	0	6	0	2	0	5	0	1	0	5	0	1	0	15	0	0	0	1	0	2	0	7	0	1	0	0	0
SNORD116-22/SNHG14	4	0	1	0	0	0	0	0	8	0	18	0	1	0	6	0	1	0	4	0	1	0	4	0	1	0	14	0	0	0	1	0	2	0	7	0	1	0	0	0
SNORD115-26/SNHG14	3	0	0	0	0	0	0	0	8	0	19	0	0	0	6	0	2	0	4	0	1	0	3	0	1	0	15	0	0	0	1	0	2	0	7	0	1	0	0	0
SNORD116-4/SNHG14	3	0	1	0	0	0	0	0	8	0	18	0	1	0	6	0	1	0	4	0	1	0	5	0	1	0	14	0	0	0	2	0	1	0	6	0	1	0	0	0
SNORD107/SNHG14	3	0	1	0	0	0	0	0	9	0	18	0	1	0	6	0	1	0	4	0	1	0	5	0	1	0	14	0	0	0	2	0	1	0	6	0	1	0	0	0
SNORD64/SNHG14	3	0	1	0	0	0	0	0	9	0	18	0	1	0	6	0	1	0	4	0	1	0	5	0	1	0	14	0	0	0	2	0	1	0	6	0	1	0	0	0
SNORD115-46/SNHG14	0	0	0	0	0	0	0	0	0	0	0	0	0	0	0	0	0	0	0	0	0	0	0	0	0	0	0	0	0	0	0	0	0	0	0	0	0	0	0	0
SNORD116-21/SNHG14	4	0	1	0	0	0	0	0	8	0	18	0	1	0	6	0	1	0	4	0	1	0	4	0	1	0	14	0	0	0	1	0	1	0	7	0	1	0	0	0
SNORD115-7/SNHG14	3	0	1	0	0	0	0	0	8	0	18	0	0	0	6	0	2	0	4	0	1	0	5	0	1	0	15	0	0	0	2	0	2	0	8	0	1	0	0	0
SNORD116-28/SNHG14	4	0	1	0	0	0	0	0	8	0	18	0	1	0	6	0	1	0	4	0	1	0	4	0	1	0	14	0	0	0	1	0	2	0	7	0	1	0	0	0
SNORD116-20/SNHG14	4	0	1	0	0	0	0	0	8	0	18	0	1	0	6	0	1	0	4	0	1	0	4	0	1	0	14	0	0	0	1	0	1	0	7	0	1	0	0	0
SNORA9/SNHG15	6	6	1	1	0	0	0	0	7	7	0	0	2	2	0	0	7	7	1	1	3	3	0	0	8	8	2	2	3	3	0	0	3	3	0	0	6	6	0	0
SNORD1B/SNHG16	1	1	1	1	1	1	0	0	41	41	2	2	3	3	0	0	9	9	0	0	10	10	1	1	9	9	0	0	11	11	0	0	12	12	0	0	4	4	0	0
SNORD1C/SNHG16	1	1	1	1	1	1	0	0	41	41	2	2	3	3	0	0	9	9	0	0	10	10	1	1	9	9	0	0	11	11	0	0	12	12	0	0	4	4	0	0
SNORD60/SNHG19	1	0	0	0	0	0	0	0	45	0	0	0	1	0	1	0	0	0	0	0	0	0	0	0	2	0	1	0	2	0	0	0	3	0	1	0	2	0	0	0
SNORD104/SNHG25	1	0	0	0	1	0	0	0	66	0	0	0	5	0	0	0	4	0	0	0	8	0	0	0	9	0	0	0	6	0	1	0	8	0	0	0	1	0	0	0
SNORA50C/SNHG25	1	0	0	0	1	0	0	0	66	0	0	0	5	0	0	0	4	0	0	0	8	0	0	0	9	0	0	0	6	0	1	0	8	0	0	0	1	0	0	0
SNORD93/SNHG26	7	0	0	0	0	0	0	0	10	0	1	0	3	0	0	0	8	0	1	0	5	0	0	0	13	0	3	0	8	0	2	0	9	0	3	0	6	0	0	0
SNORD49B/SNHG29	3	3	0	0	0	0	0	0	5	5	6	6	0	0	6	6	2	2	4	4	1	1	1	1	3	3	3	3	2	2	1	1	0	0	4	4	1	1	1	1
SNORD49A/SNHG29	3	3	0	0	0	0	0	0	5	5	6	6	0	0	6	6	2	2	4	4	1	1	1	1	3	3	3	3	2	2	1	1	0	0	4	4	1	1	1	1
SNORD65/SNHG29	3	3	0	0	0	0	0	0	5	5	6	6	0	0	6	6	2	2	4	4	1	1	1	1	3	3	3	3	2	2	1	1	0	0	4	4	1	1	1	1
SNORA73B/SNHG3	0	0	0	0	0	0	0	0	0	1	0	2	0	0	0	1	0	0	0	2	0	2	0	1	0	1	0	2	0	3	0	1	0	2	0	0	0	3	0	0
SNORD7/SNHG30	0	0	0	0	1	0	0	0	20	0	2	0	4	0	1	0	0	0	3	0	1	0	0	0	2	0	1	0	1	0	3	0	0	0	8	0	0	0	1	0
SNORA70I/SNHG31	0	0	0	8	0	1	0	1	0	4	0	5	0	0	0	0	0	0	0	4	0	1	0	0	0	2	0	0	0	2	0	1	0	6	0	0	0	1	0	1
SNORD48/SNHG32	4	4	0	0	0	0	0	0	12	12	1	1	3	3	1	1	2	2	1	1	11	11	0	0	6	6	1	1	6	6	0	0	14	14	0	0	0	0	0	0
SNORD50B/SNHG5	1	1	1	1	0	0	1	1	3	3	4	4	0	0	1	1	5	5	0	0	2	2	4	4	0	0	4	4	1	1	0	0	2	2	0	0	0	0	0	0
SNORA17B/SNHG7	4	4	4	4	0	0	2	2	6	6	3	3	3	3	1	1	2	2	1	1	1	1	0	0	1	1	1	1	10	10	0	0	11	11	2	2	5	5	0	0
SNORA24/SNHG8	0	0	1	1	0	0	0	0	6	6	0	0	0	0	1	1	0	0	0	0	1	1	0	0	0	0	0	0	0	0	2	2	0	0	3	3	2	3	0	0
SNORD17/SNX5	5	5	0	0	0	0	0	0	9	9	3	3	8	8	2	2	2	2	2	2	1	1	0	0	2	2	3	3	3	4	1	1	7	7	0	0	0	0	0	0
SNORA30/SRCAP	1	1	0	0	0	0	0	0	42	42	0	0	7	7	0	0	5	6	0	0	1	1	0	0	5	5	0	0	11	12	0	0	2	2	1	1	0	0	0	0
SNORA32/TAF1D	9	9	4	4	0	0	1	1	10	11	4	4	0	0	1	1	2	2	3	3	4	4	5	5	6	6	0	0	2	2	2	2	15	15	2	2	4	4	0	0
SNORA1/TAF1D	9	9	4	4	0	0	1	1	10	11	4	4	0	0	1	1	2	2	3	3	4	4	5	5	6	6	0	0	2	2	2	2	15	15	2	2	4	4	0	0
SNORA25/TAF1D	9	9	4	4	0	0	1	1	10	11	4	4	0	0	1	1	2	2	3	3	4	4	5	5	6	6	0	0	2	2	2	2	15	15	2	2	4	4	0	0
SNORA18/TAF1D	9	9	4	4	0	0	1	1	10	11	4	4	0	0	1	1	2	2	3	3	4	4	5	5	6	6	0	0	2	2	2	2	15	15	2	2	4	4	0	0
SNORA8/TAF1D	9	9	4	4	0	0	1	1	10	11	4	4	0	0	1	1	2	2	3	3	4	4	5	5	6	6	0	0	2	2	2	2	15	15	2	2	4	4	0	0
SNORD5/TAF1D	9	9	4	4	0	0	1	1	10	11	4	4	0	0	1	1	2	2	3	3	4	4	5	5	6	6	0	0	2	2	2	2	15	15	2	2	4	4	0	0
SNORA5B/TBRG4	6	6	0	0	0	0	0	0	7	7	0	0	2	2	0	0	8	8	1	1	2	2	0	0	8	8	2	2	3	3	0	0	3	3	0	0	6	6	0	0
SNORA5C/TBRG4	6	6	0	0	0	0	0	0	7	7	0	0	2	2	0	0	8	8	1	1	2	2	0	0	8	8	2	2	3	3	0	0	3	3	0	0	6	6	0	0
SNORA5A/TBRG4	6	6	0	0	0	0	0	0	7	7	0	0	2	2	0	0	8	8	1	1	2	2	0	0	8	8	2	2	3	3	0	0	3	3	0	0	6	6	0	0
SNORA29/TCP1	0	0	2	2	0	0	1	1	4	4	9	9	3	3	1	1	0	0	0	0	1	1	4	4	1	1	4	4	0	0	1	1	3	3	11	11	0	0	1	1
SNORA20/TCP1	0	0	2	2	0	0	1	1	4	4	9	9	3	3	1	1	0	0	0	0	1	1	4	4	1	1	4	4	0	0	1	1	3	3	11	11	0	0	1	1
SCARNA18/TMEM167A	2	2	1	1	0	0	0	0	1	1	5	5	0	0	2	2	1	1	4	4	2	2	1	1	2	2	3	3	0	0	3	3	0	0	14	14	0	0	1	2
SNORD41/TNPO2	3	3	1	1	1	1	0	0	15	15	1	1	0	0	3	3	5	5	1	1	0	1	0	0	0	0	2	2	18	18	0	0	24	25	1	1	3	3	0	0
SNORA14B/TOMM20	3	3	0	0	1	1	0	0	108	109	0	0	4	4	0	0	11	11	0	0	9	9	0	0	20	20	0	0	15	15	0	0	26	26	0	0	2	2	0	0
SNORA31/TPT1	0	0	2	2	0	0	1	1	4	4	14	14	15	15	4	4	0	0	1	1	1	1	1	1	1	1	3	3	2	2	1	1	1	1	8	8	0	0	3	3
SNORA11/TRO	6	7	8	8	0	0	0	0	12	12	1	1	2	2	1	1	4	2	8	7	2	2	0	0	3	3	1	1	3	3	1	2	9	8	1	1	3	3	0	0
SNORA58B/UBAP2L	0	3	0	0	0	1	0	0	0	93	0	0	0	3	0	0	0	15	0	0	0	9	0	0	0	50	0	0	0	22	0	0	0	17	0	0	0	2	0	0
SNORA80A/URB1	0	0	0	0	0	0	1	1	9	9	1	1	0	0	0	0	0	0	0	0	0	0	0	0	3	3	0	0	0	1	1	1	2	2	0	0	0	0	0	0
SNORA70B/USP34	3	3	0	0	0	2	0	0	8	8	0	0	0	0	0	0	25	27	0	0	1	1	0	0	2	2	1	1	2	2	0	0	6	8	0	1	0	1	0	0
SNORD53/WDR43	0	0	1	1	0	0	0	0	3	3	1	1	0	0	0	0	6	6	0	0	2	2	0	0	1	1	0	0	9	9	0	0	13	13	0	0	2	2	0	0
SNORD53B/WDR43	0	0	0	1	0	0	0	0	0	3	0	1	0	0	0	0	0	6	0	0	0	2	0	0	0	1	0	0	0	9	0	0	0	13	0	0	0	2	0	0
SNORA47/ZBED3	0	0	2	2	1	1	0	0	1	1	9	9	0	0	2	2	0	0	5	5	1	1	0	0	2	2	3	3	1	1	3	3	2	2	13	14	0	0	1	1
SNORD12C/ZFAS1	1	1	0	0	1	1	0	0	26	27	1	1	40	40	0	0	3	3	1	1	5	6	0	0	10	10	1	1	9	9	0	0	11	11	0	0	2	2	0	0
SNORD12/ZFAS1	1	1	0	0	1	1	0	0	26	27	1	1	40	40	0	0	3	3	1	1	5	6	0	0	10	10	1	1	9	9	0	0	11	11	0	0	2	2	0	0
SNORD12B/ZFAS1	1	1	0	0	1	1	0	0	26	27	1	1	40	40	0	0	3	3	1	1	5	6	0	0	10	10	1	1	9	9	0	0	11	11	0	0	2	2	0	0
SNORA11C/ZNF157	2	2	11	11	1	1	0	0	14	14	2	2	1	1	2	2	4	4	6	6	0	0	0	0	6	6	2	2	9	9	1	1	21	21	1	1	0	0	1	1
SNORA80C/ZNF771	0	1	0	0	0	0	0	0	0	43	0	0	0	4	0	0	0	5	0	0	0	1	0	0	0	5	0	0	0	9	0	0	0	5	0	2	0	0	0	1
/	1008
/	3.65085

## Sheet: summary
	TCGA-HNSC	TCGA-HNSC	TCGA-HNSC	TCGA-HNSC	TCGA-KIRC	TCGA-KIRC	TCGA-KIRC	TCGA-KIRC	TCGA-BRCA	TCGA-BRCA	TCGA-BRCA	TCGA-BRCA	TCGA-COAD	TCGA-COAD	TCGA-COAD	TCGA-COAD	TCGA-LUSC	TCGA-LUSC	TCGA-LUSC	TCGA-LUSC	TCGA-SKCM	TCGA-SKCM	TCGA-SKCM	TCGA-SKCM	TCGA-LUAD	TCGA-LUAD	TCGA-LUAD	TCGA-LUAD	TCGA-UCEC	TCGA-UCEC	TCGA-UCEC	TCGA-UCEC	TCGA-OV	TCGA-OV	TCGA-OV	TCGA-OV	TCGA-GBM	TCGA-GBM	TCGA-GBM
snoRNA/host-gene	AMP snoRNA	AMP host gene	DEL snoRNA	DEL host gene	AMP snoRNA	AMP host gene	DEL snoRNA	DEL host gene	AMP snoRNA	AMP host gene	DEL snoRNA	DEL host gene	AMP snoRNA	AMP host gene	DEL snoRNA	DEL host gene	AMP snoRNA	AMP host gene	DEL snoRNA	DEL host gene	AMP snoRNA	AMP host gene	DEL snoRNA	DEL host gene	AMP snoRNA	AMP host gene	DEL snoRNA	DEL host gene	AMP snoRNA	AMP host gene	DEL snoRNA	DEL host gene	AMP snoRNA	AMP host gene	DEL snoRNA	DEL host gene	AMP snoRNA	AMP host gene	DEL snoRNA	DEL host gene
SNORA36C/AAK1	2	2	0	0	0	0	0	0	2	3	0	1	0	0	0	0	6	6	0	0	1	1	0	0	2	2	0	0	4	7	0	0	4	6	0	0	0	0	0	0
SNORA80D/AIMP2	0	9	0	0	0	1	0	1	0	2	0	1	0	1	0	0	0	3	0	0	0	11	0	0	0	18	0	2	0	3	0	1	0	2	0	6	0	2	0	0
SNORD96B/AMMECR1	3	3	1	1	6	6	0	0	2	2	3	4	1	1	0	0	4	4	0	0	2	2	0	0	0	2	1	1	1	2	1	1	1	3	2	2	0	0	0	0
SNORA68B/ANKRD27	0	5	0	4	0	0	0	0	0	22	0	1	0	5	0	0	0	24	0	1	0	3	0	0	0	15	0	0	0	19	0	2	0	34	0	0	0	2	0	1
SNORD71/AP1G1	1	1	0	0	0	0	0	0	4	4	17	18	0	0	0	0	0	0	2	2	1	1	1	1	0	1	3	3	2	2	6	6	0	0	11	11	0	0	0	0
SNORA70C/ASTN2	3	3	0	1	0	0	0	1	4	9	1	1	0	0	0	1	0	0	0	3	1	1	0	1	0	1	1	2	1	1	0	3	3	5	1	3	3	6	0	2
SNORA77/ATP2B4	2	2	0	0	0	0	0	0	89	89	0	0	4	4	0	0	12	12	0	0	12	12	0	0	20	20	0	0	12	12	0	0	14	15	0	0	25	26	0	0
SNORD59A/ATP5F1B	1	1	0	0	0	0	0	0	1	1	0	0	1	1	0	0	0	0	0	0	6	6	0	0	14	14	0	0	4	4	0	0	6	7	0	0	8	10	1	1
SNORD88C/C19orf48	1	1	0	0	0	0	1	1	11	11	0	0	0	0	0	0	3	3	0	0	0	0	0	0	1	1	0	0	3	3	1	1	0	0	1	1	0	0	2	2
SNORD88B/C19orf48	1	1	0	0	0	0	1	1	11	11	0	0	0	0	0	0	3	3	0	0	0	0	0	0	1	1	0	0	3	3	1	1	0	0	1	1	0	0	1	2
SNORD98/CCAR1	2	2	0	0	0	0	0	0	3	4	0	1	1	2	0	0	1	1	2	2	0	0	0	0	3	3	1	1	2	2	0	0	2	2	1	1	0	0	1	1
SNORA22B/CCT6A	0	42	0	0	0	0	0	0	0	13	0	1	0	2	0	1	0	22	0	1	0	3	0	1	0	20	0	4	0	1	0	0	0	3	0	1	0	60	0	0
SNORA15/CCT6A	42	42	0	0	0	0	0	0	13	13	1	1	2	2	1	1	22	22	1	1	3	3	1	1	20	20	4	4	1	1	0	0	3	3	1	1	60	60	0	0
SNORA22/CCT6P1	4	4	0	0	1	1	0	0	4	4	0	0	2	2	0	0	6	6	0	0	2	2	0	0	7	7	1	1	3	3	0	0	5	5	0	0	11	11	0	0
SNORA15B-2/CCT6P1	0	4	0	0	0	1	0	0	0	4	0	0	0	2	0	0	0	6	0	0	0	2	0	0	0	7	0	1	0	3	0	0	0	5	0	0	0	11	0	0
SNORD67/CKAP5	8	8	0	0	0	0	0	0	7	8	1	1	0	0	0	0	3	3	0	0	2	2	0	0	4	4	1	1	7	7	0	0	7	7	0	0	0	0	1	1
SNORA50A/CNOT1	2	2	0	0	0	0	0	0	1	1	12	12	1	1	0	0	0	0	0	0	1	1	1	1	2	2	2	2	2	3	4	4	1	1	3	3	0	0	0	0
SNORA70F/COBLL1	5	7	1	2	1	1	0	0	1	1	0	1	0	0	0	0	4	4	1	1	1	1	0	0	2	2	0	0	2	2	0	0	8	9	0	0	1	1	1	1
SNORA57/CSKMT	3	3	0	0	0	0	0	0	7	7	0	0	0	0	2	2	0	0	0	0	0	0	0	0	3	3	0	0	6	6	1	1	5	5	0	0	0	0	0	0
SNORA12/CWF19L1	0	0	3	3	0	0	0	0	2	2	2	3	0	0	4	4	1	1	2	2	0	0	1	1	1	1	1	1	1	1	2	2	0	0	2	2	1	2	0	0
SNORA26/DANCR	4	4	0	0	1	1	0	0	3	3	0	0	1	1	1	1	16	16	2	2	6	6	0	0	3	3	0	0	1	1	0	0	4	4	0	0	30	30	0	0
SNORD38C/DCP1A	0	0	0	1	0	0	0	8	0	2	0	3	0	0	0	2	0	0	0	4	0	2	0	0	0	0	0	0	0	6	0	1	0	7	0	0	0	0	0	0
SNORD117/DDX39B	4	4	0	0	0	0	0	0	12	12	1	1	3	3	1	1	2	2	1	1	11	11	0	0	6	6	1	1	6	6	0	0	14	14	0	0	0	0	0	0
SNORA9B/DDX55	0	3	0	0	0	0	0	0	0	6	0	2	0	0	0	0	0	0	0	1	0	4	0	0	0	0	0	2	0	2	0	0	0	7	0	0	0	2	0	0
SNORA11B/DGLUCY	5	5	3	3	0	0	0	0	3	3	1	2	0	1	2	2	8	8	5	5	0	0	2	2	5	5	0	0	2	3	1	1	4	4	1	1	0	0	1	1
SNORA56/DKC1	16	16	3	3	7	7	0	0	11	11	3	3	3	3	1	1	9	9	3	3	5	5	1	1	16	16	1	1	3	3	1	1	18	18	4	4	4	4	1	1
SNORA36A/DKC1	16	16	3	3	7	7	0	0	11	11	3	3	3	3	1	1	9	9	3	3	5	5	1	1	16	16	1	1	3	3	1	1	18	18	4	4	4	4	1	1
SNORA41/EEF1B2	0	0	4	4	2	2	1	1	4	4	5	5	0	0	0	0	7	7	1	1	0	0	0	0	3	3	0	0	2	2	2	2	5	5	0	0	0	0	1	1
SNORD37/EEF2	1	1	2	2	0	0	2	2	5	5	4	4	0	0	3	3	1	1	1	1	0	0	1	1	0	0	3	3	1	1	7	7	0	0	10	11	3	3	1	1
SNORA19/EIF3A	0	0	0	0	0	0	0	0	3	3	0	0	1	1	0	0	1	1	0	0	0	0	3	3	1	1	2	2	2	2	0	0	4	5	0	0	1	1	0	0
SNORA48/EIF4A1	0	0	2	2	0	0	0	0	0	0	6	6	0	0	7	7	0	0	2	2	0	0	2	2	0	0	6	6	1	1	1	1	5	5	0	0	0	0	1	1
SNORA63/EIF4A2	69	69	0	0	3	3	0	0	18	18	1	1	0	0	0	0	155	155	0	0	2	2	1	1	8	9	3	3	28	28	2	2	66	66	0	0	8	9	1	1
SNORD66/EIF4G1	71	71	0	0	3	3	0	0	18	18	0	0	0	0	0	0	178	178	0	0	2	2	1	1	9	9	2	2	31	31	2	2	71	71	0	0	15	15	0	0
SNORA28/EIF5	2	2	3	3	0	0	0	0	9	9	2	2	0	0	1	1	13	13	3	3	0	0	3	3	3	3	2	2	5	5	0	0	13	13	0	0	1	1	1	1
SNORA13/EPB41L4A-AS1	0	0	3	3	7	7	1	1	0	0	4	4	0	0	14	14	0	0	3	3	2	2	2	2	0	0	4	4	0	0	2	2	4	4	9	9	0	0	0	0
SNORD31B/FAM155A	0	4	0	3	0	1	0	1	0	18	0	4	0	13	0	1	0	5	0	5	0	3	0	1	0	4	0	2	0	2	0	0	0	11	0	4	0	3	0	0
SNORA30B/FOCAD	0	4	0	20	0	0	0	0	0	13	0	11	0	3	0	1	0	5	0	31	0	1	0	25	0	0	0	24	0	7	0	0	0	6	0	3	0	0	0	96
SNORD69/GNL3	0	0	1	1	0	0	9	9	1	1	3	3	0	0	3	3	0	0	4	4	1	1	0	0	0	0	0	0	7	7	1	1	4	4	0	0	0	0	0	0
SNORA41B/HMGN2P46	0	0	0	1	0	0	0	1	0	3	0	4	0	0	0	6	0	1	0	2	0	0	0	4	0	0	0	10	0	0	0	1	0	1	0	8	0	1	0	1
SNORD14E/HSPA8	0	0	0	4	0	1	0	0	0	0	0	10	0	0	0	0	0	1	0	2	0	0	0	11	0	4	0	5	0	2	0	4	0	4	0	2	0	3	0	0
SNORD14C/HSPA8	0	0	0	4	0	1	0	0	0	0	0	10	0	0	0	0	0	1	0	2	0	0	0	11	0	4	0	5	0	2	0	4	0	4	0	2	0	3	0	0
SNORD14D/HSPA8	0	0	0	4	0	1	0	0	0	0	0	10	0	0	0	0	0	1	0	2	0	0	0	11	0	4	0	5	0	2	0	4	0	4	0	2	0	3	0	0
SNORD63/HSPA9	0	0	1	1	23	23	0	0	3	3	1	1	0	0	0	0	1	1	2	2	0	0	0	0	1	1	2	2	0	0	0	0	5	5	0	0	0	0	0	0
SNORA35/HTR2C	4	4	1	1	6	6	0	0	3	3	1	2	1	1	1	2	2	2	0	0	2	2	0	0	3	3	0	0	2	2	0	0	1	2	3	4	0	0	0	0
SNORD65C/IGF2BP3	0	6	0	0	0	0	0	0	0	12	0	1	0	3	0	0	0	8	0	1	0	7	0	0	0	12	0	3	0	10	0	2	0	9	0	3	0	6	0	0
SNORA2A/KANSL2	1	1	0	1	0	0	0	0	1	1	0	0	0	0	0	0	2	2	0	0	8	8	0	0	5	5	2	2	1	1	0	0	1	1	0	0	2	2	1	1
SNORA2B/KANSL2	1	1	0	1	0	0	0	0	1	1	0	0	0	0	0	0	2	2	0	0	8	8	0	0	5	5	2	2	1	1	0	0	1	1	0	0	2	2	1	1
SNORA2C/KANSL2	1	1	1	1	0	0	0	0	1	1	0	0	0	0	0	0	2	2	0	0	8	8	0	0	5	5	2	2	1	1	0	0	1	1	0	0	2	2	1	1
SNORA63E/LINC00888	0	78	0	0	0	8	0	0	0	22	0	0	0	0	0	0	0	190	0	0	0	2	0	2	0	10	0	2	0	33	0	2	0	104	0	0	0	17	0	0
SNORA63D/LINC00888	0	75	0	0	0	3	0	0	0	22	0	0	0	0	0	0	0	190	0	0	0	2	0	2	0	10	0	2	0	32	0	2	0	71	0	0	0	17	0	0
SNORA11D/MAGED4	1	1	11	11	0	0	0	0	5	5	2	2	4	4	2	2	2	2	9	9	1	1	1	1	2	2	2	2	6	6	1	1	14	14	1	1	0	0	1	1
SNORA37/MBD2	0	0	13	13	1	1	0	0	1	1	3	3	0	0	11	12	2	2	6	6	1	1	0	0	0	0	8	8	1	1	3	3	3	3	5	5	0	1	0	0
SNORD114-7/MEG8	3	3	3	3	0	0	0	0	5	5	3	4	0	0	1	1	10	10	2	2	0	0	3	3	1	1	2	2	1	1	0	0	4	4	1	1	0	1	1	1
SNORD114-14/MEG8	3	3	3	3	0	0	0	0	5	5	3	4	0	0	1	1	10	10	2	2	0	0	3	3	1	1	2	2	1	1	0	0	4	4	1	1	0	1	1	1
SNORD114-5/MEG8	3	3	3	3	0	0	0	0	5	5	3	4	0	0	1	1	10	10	2	2	0	0	3	3	1	1	2	2	1	1	0	0	4	4	1	1	0	1	1	1
SNORD114-16/MEG8	3	3	3	3	0	0	0	0	5	5	3	4	0	0	1	1	10	10	2	2	0	0	3	3	1	1	2	2	1	1	0	0	4	4	1	1	0	1	1	1
SNORD114-19/MEG8	3	3	3	3	0	0	0	0	5	5	3	4	0	0	1	1	10	10	2	2	0	0	3	3	1	1	2	2	1	1	0	0	4	4	1	1	0	1	1	1
SNORD114-31/MEG8	3	3	3	3	0	0	0	0	5	5	3	4	0	0	1	1	10	10	2	2	0	0	3	3	1	1	2	2	1	1	0	0	4	4	2	1	0	1	1	1
SNORD114-10/MEG8	3	3	3	3	0	0	0	0	5	5	3	4	0	0	1	1	10	10	2	2	0	0	3	3	1	1	2	2	1	1	0	0	4	4	1	1	0	1	1	1
SNORD114-23/MEG8	3	3	3	3	0	0	0	0	5	5	3	4	0	0	1	1	10	10	2	2	0	0	3	3	1	1	2	2	1	1	0	0	4	4	1	1	0	1	1	1
SNORD114-26/MEG8	3	3	3	3	0	0	0	0	5	5	3	4	0	0	1	1	10	10	2	2	0	0	3	3	1	1	2	2	1	1	0	0	4	4	1	1	0	1	1	1
SNORD114-28/MEG8	3	3	3	3	0	0	0	0	5	5	3	4	0	0	1	1	10	10	2	2	0	0	3	3	1	1	2	2	1	1	0	0	4	4	2	1	0	1	1	1
SNORD114-11/MEG8	3	3	3	3	0	0	0	0	5	5	3	4	0	0	1	1	10	10	2	2	0	0	3	3	1	1	2	2	1	1	0	0	4	4	1	1	0	1	1	1
SNORD114-25/MEG8	3	3	3	3	0	0	0	0	5	5	3	4	0	0	1	1	10	10	2	2	0	0	3	3	1	1	2	2	1	1	0	0	4	4	1	1	0	1	1	1
SNORD114-27/MEG8	3	3	3	3	0	0	0	0	5	5	3	4	0	0	1	1	10	10	2	2	0	0	3	3	1	1	2	2	1	1	0	0	4	4	1	1	0	1	1	1
SNORD114-2/MEG8	3	3	3	3	0	0	0	0	5	5	4	4	0	0	1	1	10	10	2	2	0	0	3	3	1	1	2	2	1	1	0	0	4	4	1	1	0	1	1	1
SNORD114-4/MEG8	3	3	3	3	0	0	0	0	5	5	4	4	0	0	1	1	10	10	2	2	0	0	3	3	1	1	2	2	1	1	0	0	4	4	1	1	0	1	1	1
SNORD114-9/MEG8	3	3	3	3	0	0	0	0	5	5	3	4	0	0	1	1	10	10	2	2	0	0	3	3	1	1	2	2	1	1	0	0	4	4	1	1	0	1	1	1
SNORD114-13/MEG8	3	3	3	3	0	0	0	0	5	5	3	4	0	0	1	1	10	10	2	2	0	0	3	3	1	1	2	2	1	1	0	0	4	4	1	1	0	1	1	1
SNORD114-6/MEG8	3	3	3	3	0	0	0	0	5	5	3	4	0	0	1	1	10	10	2	2	0	0	3	3	1	1	2	2	1	1	0	0	4	4	1	1	0	1	1	1
SNORD114-30/MEG8	3	3	3	3	0	0	0	0	5	5	3	4	0	0	1	1	10	10	2	2	0	0	3	3	1	1	2	2	1	1	0	0	4	4	2	1	0	1	1	1
SNORD114-15/MEG8	3	3	3	3	0	0	0	0	5	5	3	4	0	0	1	1	10	10	2	2	0	0	3	3	1	1	2	2	1	1	0	0	4	4	1	1	0	1	1	1
SNORD114-17/MEG8	3	3	3	3	0	0	0	0	5	5	3	4	0	0	1	1	10	10	2	2	0	0	3	3	1	1	2	2	1	1	0	0	4	4	1	1	0	1	1	1
SNORD113-4/MEG8	3	3	3	3	0	0	0	0	5	5	4	4	0	0	1	1	10	10	2	2	0	0	3	3	1	1	2	2	1	1	0	0	4	4	1	1	0	1	1	1
SNORD114-29/MEG8	3	3	3	3	0	0	0	0	5	5	3	4	0	0	1	1	10	10	2	2	0	0	3	3	1	1	2	2	1	1	0	0	4	4	2	1	0	1	1	1
SNORD114-3/MEG8	3	3	3	3	0	0	0	0	5	5	4	4	0	0	1	1	10	10	2	2	0	0	3	3	1	1	2	2	1	1	0	0	4	4	1	1	0	1	1	1
SNORD114-24/MEG8	3	3	3	3	0	0	0	0	5	5	3	4	0	0	1	1	10	10	2	2	0	0	3	3	1	1	2	2	1	1	0	0	4	4	1	1	0	1	1	1
SNORD114-20/MEG8	3	3	3	3	0	0	0	0	5	5	3	4	0	0	1	1	10	10	2	2	0	0	3	3	1	1	2	2	1	1	0	0	4	4	1	1	0	1	1	1
SNORD114-18/MEG8	3	3	3	3	0	0	0	0	5	5	3	4	0	0	1	1	10	10	2	2	0	0	3	3	1	1	2	2	1	1	0	0	4	4	1	1	0	1	1	1
SNORD114-12/MEG8	3	3	3	3	0	0	0	0	5	5	3	4	0	0	1	1	10	10	2	2	0	0	3	3	1	1	2	2	1	1	0	0	4	4	1	1	0	1	1	1
SNORD114-22/MEG8	3	3	3	3	0	0	0	0	5	5	3	4	0	0	1	1	10	10	2	2	0	0	3	3	1	1	2	2	1	1	0	0	4	4	1	1	0	1	1	1
SNORD114-21/MEG8	3	3	3	3	0	0	0	0	5	5	3	4	0	0	1	1	10	10	2	2	0	0	3	3	1	1	2	2	1	1	0	0	4	4	1	1	0	1	1	1
SNORD112/MEG8	0	3	0	3	0	0	0	0	0	5	0	4	0	0	0	1	0	10	0	2	0	0	0	3	0	1	0	2	0	1	0	0	0	4	0	1	0	1	0	1
SNORD74B/MIR99AHG	0	7	0	4	0	0	0	1	0	12	0	15	0	1	0	6	0	8	0	7	0	1	0	4	0	4	0	6	0	2	0	0	0	5	0	7	0	7	0	1
SNORA58/MRPL3	14	14	0	0	2	2	0	0	2	2	1	1	0	0	0	0	31	31	0	0	1	1	0	0	1	1	1	1	3	3	0	0	8	8	0	0	1	1	0	0
SNORA54/NAP1L4	0	1	1	1	0	0	0	0	2	2	8	8	0	0	0	0	0	0	2	2	0	0	0	0	0	0	3	3	3	3	3	3	0	0	1	1	0	0	2	2
SCARNA10/NCAPD2	6	6	0	0	0	0	0	0	16	17	1	2	5	5	0	0	11	11	0	0	4	4	0	0	5	5	4	4	8	8	0	0	21	21	0	0	8	8	0	0
SNORA75/NCL	0	0	6	6	2	2	1	1	1	1	4	4	0	0	1	1	0	0	3	3	0	0	0	0	4	4	0	0	3	3	0	0	1	1	1	1	0	0	1	1
SNORD20/NCL	0	0	6	6	2	2	1	1	1	1	4	4	0	0	1	1	0	0	3	3	0	0	0	0	4	4	0	0	3	3	0	0	1	1	1	1	0	0	1	1
SNORA38B/NOL11	2	2	0	0	1	1	0	0	65	65	0	0	9	9	0	0	8	8	0	0	10	10	0	0	12	12	0	0	9	9	0	0	6	7	1	1	0	0	0	0
SNORD23/NOP53	0	0	1	1	0	0	1	1	3	3	2	2	0	0	0	0	1	1	2	2	0	0	0	0	1	1	0	0	2	2	1	1	1	1	2	2	2	2	0	0
SNORD86/NOP56	1	1	1	1	0	0	0	0	3	3	1	1	2	2	1	1	8	8	0	0	0	0	0	0	4	4	4	4	7	7	0	0	18	18	1	1	0	0	0	0
SNORD110/NOP56	1	1	1	1	0	0	0	0	3	3	1	1	2	2	1	1	8	8	0	0	0	0	0	0	4	4	4	4	7	7	0	0	18	18	1	1	0	0	0	0
SNORD57/NOP56	1	1	1	1	0	0	0	0	3	3	1	1	2	2	1	1	8	8	0	0	0	0	0	0	4	4	4	4	7	7	0	0	18	18	1	1	0	0	0	0
SNORD56/NOP56	1	1	1	1	0	0	0	0	3	3	1	1	2	2	1	1	8	8	0	0	0	0	0	0	4	4	4	4	7	7	0	0	18	18	1	1	0	0	0	0
SNORA51/NOP56	1	1	1	1	0	0	0	0	3	3	1	1	2	2	1	1	8	8	0	0	0	0	0	0	4	4	4	4	7	7	0	0	18	18	1	1	0	0	0	0
SNORD70/NOP58	5	5	2	2	3	3	2	2	2	2	5	5	0	0	0	0	9	9	0	0	0	0	0	0	4	4	0	0	4	4	1	1	4	4	0	0	0	0	1	1
SNORD70A/NOP58	5	5	2	2	3	3	2	2	2	2	5	5	0	0	0	0	9	9	0	0	0	0	0	0	4	4	0	0	4	4	1	1	4	4	0	0	0	0	1	1
SNORD11/NOP58	5	5	2	2	3	3	2	2	2	2	5	5	0	0	0	0	9	9	0	0	0	0	0	0	4	4	0	0	4	4	1	1	4	4	0	0	0	0	1	1
SNORD11B/NOP58	5	5	2	2	3	3	2	2	2	2	5	5	0	0	0	0	9	9	0	0	0	0	0	0	4	4	0	0	4	4	1	1	4	4	0	0	0	0	1	1
SNORA11F/NUDT13	0	3	0	0	0	0	0	0	0	15	0	0	0	1	0	1	0	2	0	1	0	0	0	0	0	2	0	1	0	5	0	0	0	5	0	1	0	0	0	0
SNORA80B/ODC1	0	0	0	0	0	0	0	0	6	6	2	2	0	0	1	1	4	4	1	1	1	1	0	0	3	3	0	0	7	7	0	0	6	6	1	1	4	4	0	0
SNORA63C/OSCP1	0	0	0	0	0	0	0	0	0	9	0	0	0	0	0	1	0	1	0	0	0	1	0	0	0	3	0	0	0	6	0	0	0	29	0	0	0	4	0	0
SNORA24B/PARP16	0	0	0	0	0	0	0	0	0	4	0	0	0	0	0	0	0	1	0	0	0	1	0	0	0	0	0	0	0	3	0	1	0	3	0	1	0	0	0	0
SCARNA12/PHB2	6	6	0	0	0	0	0	0	17	18	1	1	4	4	0	0	12	12	0	0	4	4	0	0	6	5	4	4	9	9	0	0	21	22	0	0	8	8	0	0
RNU105B/PLCB1	0	5	0	1	0	0	0	0	0	4	0	4	0	7	0	1	0	13	0	0	0	0	0	1	0	5	0	4	0	7	0	0	0	14	0	1	0	0	0	0
SNORA14A/POR	5	5	0	0	2	2	0	0	3	3	0	0	2	2	0	0	5	5	0	0	2	2	0	0	4	4	2	2	2	2	0	0	11	11	3	3	13	13	0	0
SNORD105/PPAN	2	2	0	0	0	0	1	1	12	12	0	0	0	0	3	3	3	3	0	0	0	0	0	0	0	0	2	2	20	20	1	1	25	25	1	1	6	6	0	0
SNORD105B/PPAN	2	2	0	0	0	0	1	1	12	12	0	0	0	0	3	3	3	3	0	0	0	0	0	0	0	0	2	2	19	20	1	1	25	25	1	1	6	6	0	0
SNORA16B/PPP2R5A	1	1	0	0	1	1	0	0	82	82	0	0	4	4	0	0	10	10	0	0	7	7	1	1	16	16	0	0	12	12	0	0	8	8	2	2	2	2	1	1
SNORD127/PRPF39	4	4	0	1	0	0	0	0	4	4	0	0	0	0	2	2	1	1	7	7	0	0	0	0	11	11	0	0	0	0	1	1	4	5	1	1	1	1	0	0
SNORA38/PRRC2A	4	4	0	0	0	0	0	0	12	12	1	1	3	3	1	1	2	2	1	1	11	11	0	0	6	6	1	1	6	6	0	0	14	14	0	0	0	0	0	0
SNORD62B/PRRC2B	0	4	0	1	0	0	0	2	0	6	0	4	0	1	0	0	0	1	0	1	0	0	0	0	0	0	0	1	0	3	0	0	0	7	0	3	0	4	0	0
SNORD62A/PRRC2B	4	4	1	1	0	0	2	2	5	6	4	4	1	1	0	0	1	1	1	1	0	0	0	0	0	0	1	1	2	3	0	0	7	7	3	3	4	4	0	0
SNORD94/PTCD3	3	3	0	0	0	0	0	0	3	3	1	1	0	0	0	0	6	6	0	0	2	2	0	0	1	1	0	0	2	2	0	0	1	1	0	0	4	4	0	0
SNORA70E/RAB30	12	12	2	2	0	0	1	1	15	18	3	3	0	0	0	0	2	2	1	1	6	6	4	4	10	10	1	1	5	5	1	1	25	25	2	2	5	5	0	0
SNORA40B/RAB3GAP1	0	0	0	1	0	0	0	0	0	1	0	1	0	0	0	1	0	3	0	1	0	0	0	0	0	3	0	0	0	1	0	0	0	3	0	1	0	1	0	0
SNORA36B/RAB3GAP2	3	3	0	0	1	1	0	0	83	85	0	0	3	3	0	0	12	12	0	0	7	7	1	1	15	15	0	0	10	10	0	0	13	13	0	0	1	1	1	1
SNORD45B/RABGGTB	1	1	1	1	0	0	0	0	8	8	0	0	0	0	1	1	2	2	0	0	1	1	0	0	4	4	2	2	1	1	0	0	6	6	1	1	0	0	2	2
SNORD45C/RABGGTB	1	1	1	1	0	0	0	0	8	8	0	0	0	0	1	1	2	2	0	0	1	1	0	0	4	4	2	2	1	1	0	0	6	6	1	1	0	0	2	2
SNORA77B/RANBP1	0	11	0	0	0	0	0	0	0	8	0	2	0	0	0	1	0	16	0	4	0	11	0	0	0	7	0	3	0	4	0	3	0	13	0	2	0	2	0	2
SNORA70G/RAP1B	17	17	1	1	0	0	0	0	27	29	0	0	1	1	0	0	13	13	0	0	9	11	0	0	20	22	0	0	0	0	0	0	16	16	0	0	14	22	0	0
SNORD61/RBMX	7	7	1	1	5	5	0	0	9	9	1	1	2	2	1	1	3	3	2	2	1	1	0	0	7	7	0	0	1	1	0	0	8	8	1	1	3	3	0	0
SNORD77B/RGS22	0	21	0	0	0	2	0	1	0	117	0	1	0	16	0	1	0	13	0	0	0	8	0	0	0	24	0	0	0	17	0	0	0	36	0	0	0	1	0	0
SNORD89/RNF149	3	3	0	0	0	0	0	0	5	5	0	0	0	0	0	0	6	6	0	0	0	0	0	0	2	2	0	0	1	1	0	0	3	3	0	0	1	1	1	1
SNORA70/RPL10	16	16	0	0	7	7	0	0	11	11	3	3	3	3	0	0	10	10	3	3	5	5	1	1	13	13	1	1	4	4	0	0	17	17	2	2	5	5	1	1
SNORD35A/RPL13A	2	2	0	0	0	0	1	1	17	17	0	0	0	0	0	0	3	3	0	0	0	0	0	0	1	1	0	0	8	8	1	1	1	1	1	1	3	3	0	0
SNORA68/RPL18A	3	3	0	0	0	0	0	0	14	14	1	1	1	1	3	3	4	4	0	0	4	4	0	0	1	1	1	1	14	14	0	0	22	22	1	1	2	2	0	1
SNORA27/RPL21	1	1	0	0	0	0	1	1	13	13	4	4	34	34	0	0	2	2	0	0	1	1	0	0	2	2	4	4	1	1	0	0	1	1	0	0	1	1	1	1
SNORD102/RPL21	1	1	0	0	0	0	1	1	13	13	4	4	34	34	0	0	2	2	0	0	1	1	0	0	2	2	4	4	1	1	0	0	1	1	0	0	1	1	1	1
SNORA21/RPL23	3	3	0	0	1	1	0	0	61	61	2	2	9	9	0	0	4	4	1	1	1	1	0	0	7	7	0	0	10	10	1	1	3	3	6	6	0	0	1	1
SNORD42B/RPL23A	2	2	0	0	1	1	0	0	43	43	1	1	6	6	0	0	7	7	0	0	2	2	0	0	6	6	0	0	13	13	0	0	10	10	0	0	1	1	0	0
SNORD4A/RPL23A	2	2	0	0	1	1	0	0	43	43	1	1	6	6	0	0	7	7	0	0	2	2	0	0	6	6	0	0	13	13	0	0	10	10	0	0	1	1	0	0
SNORD4B/RPL23A	2	2	0	0	1	1	0	0	43	43	1	1	6	6	0	0	7	7	0	0	2	2	0	0	6	6	0	0	13	13	0	0	10	10	0	0	1	1	0	0
SNORA3A/RPL27A	0	0	0	0	0	0	0	0	4	4	3	3	0	0	0	0	0	0	2	2	0	0	0	0	1	1	2	2	3	3	1	1	1	1	0	0	1	1	2	2
SNORA3B/RPL27A	0	0	0	0	0	0	0	0	4	4	3	3	0	0	0	0	0	0	2	2	0	0	0	0	1	1	2	2	3	3	1	1	1	1	0	0	1	1	2	2
SNORD83B/RPL3	0	0	0	0	0	0	0	0	2	2	2	2	0	0	0	0	3	3	1	1	8	8	0	0	2	2	2	2	7	7	1	1	5	5	1	1	1	1	0	0
SNORD83A/RPL3	0	0	0	0	0	0	0	0	2	2	2	2	0	0	0	0	3	3	1	1	8	8	0	0	2	2	2	2	7	7	1	1	5	5	1	1	1	1	0	0
SNORA72/RPL30	17	17	0	0	2	2	0	0	103	104	0	0	15	15	0	0	11	11	0	1	9	9	0	0	25	25	0	0	22	22	0	0	25	25	1	1	0	0	0	0
SNORA7A/RPL32	0	0	0	0	0	0	9	9	13	13	0	0	1	1	0	0	0	0	2	2	1	1	1	1	2	2	0	0	2	2	0	0	4	4	1	1	3	3	0	0
SNORA7B/RPL32P3	13	13	0	0	2	2	0	0	3	3	1	1	0	0	0	0	31	31	0	0	2	2	0	0	0	0	0	0	12	13	0	0	8	8	0	0	0	0	0	0
SNORD72/RPL37	19	19	0	0	2	2	0	0	9	9	2	2	4	4	0	0	48	48	0	0	6	6	0	0	40	40	0	0	11	11	0	0	18	18	0	0	0	0	0	0
SNORA69/RPL39	6	6	2	2	6	6	0	0	4	4	1	1	1	1	1	1	4	4	1	1	2	2	0	0	5	5	0	0	1	1	0	0	4	4	1	1	0	0	0	0
SNORD18C/RPL4	0	0	0	0	0	0	0	0	5	5	0	0	0	0	0	0	1	1	0	0	3	3	0	0	1	1	1	1	2	2	1	1	2	2	0	0	0	0	0	0
SNORD18B/RPL4	0	0	0	0	0	0	0	0	5	5	0	0	0	0	0	0	1	1	0	0	3	3	0	0	1	1	1	1	2	2	1	1	2	2	0	0	0	0	0	0
SNORD21/RPL5	0	0	0	0	0	0	0	0	10	10	1	1	0	0	0	0	1	1	0	0	3	3	0	0	3	3	3	3	0	0	0	0	6	6	1	1	0	0	0	0
SNORA66/RPL5	0	0	0	0	0	0	0	0	10	10	1	1	0	0	0	0	1	1	0	0	3	3	0	0	3	3	3	3	0	0	0	0	6	6	1	1	0	0	0	0
SNORD24/RPL7A	4	4	0	0	0	0	2	2	5	5	4	4	1	1	0	0	1	1	1	1	0	0	0	0	1	1	1	1	3	3	0	0	2	2	1	1	3	3	0	0
SNORA52/RPLP2	2	2	0	0	0	0	0	0	4	4	8	8	0	0	2	2	0	0	2	2	1	1	0	0	0	0	2	2	2	2	5	5	3	3	4	4	1	1	2	2
SNORD35B/RPS11	2	2	0	0	0	0	1	1	17	17	0	0	0	0	0	0	3	3	0	0	0	0	0	0	1	1	0	0	8	8	1	1	1	1	1	1	3	3	0	0
SNORD101/RPS12	2	2	1	1	0	0	1	1	8	8	1	1	2	2	0	0	0	0	0	0	1	1	4	4	2	2	1	1	2	2	0	0	4	4	4	4	0	0	1	1
SNORD100/RPS12	2	2	1	1	0	0	1	1	8	8	1	1	2	2	0	0	0	0	0	0	1	1	4	4	2	2	1	1	2	2	0	0	4	4	4	4	0	0	1	1
SNORD14A/RPS13	0	1	0	0	0	0	0	0	0	8	0	0	0	1	0	0	0	5	0	0	0	1	0	0	0	1	0	1	0	4	0	0	0	1	0	0	0	0	0	0
SNORD15A/RPS3	15	15	2	2	0	0	0	0	47	47	2	2	0	0	0	0	5	5	1	1	12	12	0	0	12	12	1	1	5	6	0	0	28	28	1	1	2	2	0	0
SNORD15B/RPS3	15	15	2	2	0	0	0	0	47	47	2	2	0	0	0	0	5	5	1	1	12	12	0	0	12	12	1	1	5	6	0	0	28	28	1	1	2	2	0	0
SNORD73B/RPS3A	0	1	0	2	0	0	0	0	0	6	0	2	0	1	0	1	0	1	0	7	0	3	0	1	0	2	0	1	0	2	0	2	0	6	0	2	0	1	0	0
SNORD73A/RPS3A	1	1	2	2	0	0	0	0	6	6	2	2	1	1	1	1	1	1	7	7	3	3	1	1	2	2	1	1	2	2	2	2	6	6	2	2	1	1	0	0
SNORD38B/RPS8	1	1	0	0	0	0	0	0	8	8	0	0	0	0	0	0	2	2	0	0	2	2	0	0	4	4	0	0	8	8	0	0	18	18	0	0	1	1	0	0
SNORD111/SF3B3	1	1	0	0	0	0	0	0	3	3	15	15	0	0	0	0	1	1	0	0	1	1	0	0	1	1	2	2	5	5	5	5	1	1	10	10	0	0	0	0
SNORD111B/SF3B3	1	1	0	0	0	0	0	0	3	3	15	15	0	0	0	0	1	1	0	0	1	1	0	0	1	1	2	2	5	5	5	5	1	1	10	10	0	0	0	0
SNORD56B/SIPA1L1	2	2	0	0	0	0	0	0	0	0	2	2	0	0	2	2	1	1	2	2	0	0	1	2	1	2	2	2	1	0	0	0	4	4	0	0	0	0	2	2
SNORD28/SNHG1	4	4	0	0	0	0	0	0	7	8	0	0	0	0	2	2	0	0	0	0	0	0	0	0	2	2	0	0	8	8	1	1	3	3	0	0	0	0	0	0
SNORD27/SNHG1	4	4	0	0	0	0	0	0	7	8	0	0	0	0	2	2	0	0	0	0	0	0	0	0	2	2	0	0	8	8	1	1	3	3	0	0	0	0	0	0
SNORD26/SNHG1	4	4	0	0	0	0	0	0	7	8	0	0	0	0	2	2	0	0	0	0	0	0	0	0	2	2	0	0	8	8	1	1	3	3	0	0	0	0	0	0
SNORD22/SNHG1	4	4	0	0	0	0	0	0	8	8	0	0	0	0	2	2	0	0	0	0	0	0	0	0	2	2	0	0	8	8	1	1	3	3	0	0	0	0	0	0
SNORD30/SNHG1	4	4	0	0	0	0	0	0	7	8	0	0	0	0	2	2	0	0	0	0	0	0	0	0	2	2	0	0	8	8	1	1	3	3	0	0	0	0	0	0
SNORA71E/SNHG11	4	4	0	0	0	0	0	0	13	13	0	0	43	43	1	1	7	7	0	0	4	4	0	0	4	4	1	1	5	5	0	0	6	6	0	0	0	0	0	0
SNORA44/SNHG12	0	0	0	0	0	0	0	0	1	1	2	2	0	0	1	1	0	0	2	2	2	2	1	1	1	1	2	2	3	3	1	1	3	3	0	0	4	4	0	0
SNORA61/SNHG12	0	0	0	0	0	0	0	0	1	1	2	2	0	0	1	1	0	0	2	2	2	2	1	1	1	1	2	2	3	3	1	1	3	3	0	0	4	4	0	0
SNORA16A/SNHG12	0	0	0	0	0	0	0	0	1	1	2	2	0	0	1	1	0	0	2	2	2	2	1	1	1	1	2	2	3	3	1	1	3	3	0	0	4	4	0	0
SNORD115-34/SNHG14	3	0	0	0	0	0	0	0	8	0	19	0	0	0	6	0	2	0	4	0	1	0	3	0	1	0	15	0	0	0	1	0	2	0	7	0	1	0	0	0
SNORD115-12/SNHG14	3	0	1	0	0	0	0	0	8	0	18	0	0	0	6	0	2	0	4	0	1	0	5	0	1	0	15	0	0	0	2	0	2	0	8	0	1	0	0	0
SNORD115-25/SNHG14	3	0	0	0	0	0	0	0	8	0	19	0	0	0	6	0	2	0	4	0	1	0	3	0	1	0	15	0	0	0	1	0	2	0	8	0	1	0	0	0
SNORD115-29/SNHG14	3	0	1	0	0	0	0	0	8	0	19	0	0	0	6	0	2	0	4	0	1	0	5	0	1	0	15	0	0	0	2	0	2	0	8	0	1	0	0	0
SNORD115-2/SNHG14	3	0	1	0	0	0	0	0	8	0	18	0	0	0	6	0	2	0	4	0	1	0	5	0	1	0	15	0	0	0	2	0	2	0	8	0	1	0	0	0
SNORD115-9/SNHG14	0	0	0	0	0	0	0	0	0	0	0	0	0	0	0	0	0	0	0	0	0	0	0	0	0	0	0	0	0	0	0	0	0	0	0	0	0	0	0	0
SNORD115-21/SNHG14	0	0	0	0	0	0	0	0	0	0	0	0	0	0	0	0	0	0	0	0	0	0	0	0	0	0	0	0	0	0	0	0	0	0	0	0	0	0	0	0
SNORD115-14/SNHG14	3	0	0	0	0	0	0	0	8	0	18	0	0	0	6	0	2	0	4	0	1	0	4	0	1	0	15	0	0	0	2	0	2	0	8	0	1	0	0	0
SNORD115-19/SNHG14	0	0	0	0	0	0	0	0	0	0	0	0	0	0	0	0	0	0	0	0	0	0	0	0	0	0	0	0	0	0	0	0	0	0	0	0	0	0	0	0
SNORD115-3/SNHG14	3	0	1	0	0	0	0	0	8	0	18	0	0	0	6	0	2	0	4	0	1	0	5	0	1	0	15	0	0	0	2	0	2	0	8	0	1	0	0	0
SNORD115-18/SNHG14	3	0	0	0	0	0	0	0	8	0	19	0	0	0	6	0	2	0	4	0	1	0	3	0	1	0	15	0	0	0	2	0	2	0	8	0	1	0	0	0
SNORD115-24/SNHG14	3	0	0	0	0	0	0	0	8	0	19	0	0	0	6	0	2	0	4	0	1	0	3	0	1	0	15	0	0	0	1	0	2	0	8	0	1	0	0	0
SNORD115-41/SNHG14	3	0	0	0	0	0	0	0	8	0	19	0	0	0	6	0	2	0	4	0	1	0	3	0	1	0	15	0	0	0	1	0	2	0	7	0	1	0	0	0
SNORD115-11/SNHG14	3	0	1	0	0	0	0	0	8	0	19	0	0	0	6	0	2	0	4	0	1	0	5	0	1	0	15	0	0	0	2	0	2	0	8	0	1	0	0	0
SNORD115-5/SNHG14	3	0	1	0	0	0	0	0	8	0	18	0	0	0	6	0	2	0	4	0	1	0	5	0	1	0	15	0	0	0	2	0	2	0	8	0	1	0	0	0
SNORD115-39/SNHG14	3	0	0	0	0	0	0	0	8	0	19	0	0	0	6	0	2	0	4	0	1	0	3	0	1	0	15	0	0	0	1	0	2	0	7	0	1	0	0	0
SNORD115-33/SNHG14	3	0	0	0	0	0	0	0	8	0	19	0	0	0	6	0	2	0	4	0	1	0	3	0	1	0	15	0	0	0	1	0	2	0	7	0	1	0	0	0
SNORD115-37/SNHG14	3	0	0	0	0	0	0	0	8	0	19	0	0	0	6	0	2	0	4	0	1	0	3	0	1	0	15	0	0	0	1	0	2	0	7	0	1	0	0	0
SNORD116-10/SNHG14	4	0	1	0	0	0	0	0	8	0	18	0	1	0	6	0	1	0	4	0	1	0	5	0	1	0	14	0	0	0	1	0	1	0	7	0	1	0	0	0
SNORD115-4/SNHG14	3	0	1	0	0	0	0	0	8	0	18	0	0	0	6	0	2	0	4	0	1	0	5	0	1	0	15	0	0	0	2	0	2	0	8	0	1	0	0	0
SNORD115-8/SNHG14	3	0	1	0	0	0	0	0	8	0	18	0	0	0	6	0	2	0	4	0	1	0	5	0	1	0	15	0	0	0	2	0	2	0	8	0	1	0	0	0
SNORD115-16/SNHG14	3	0	0	0	0	0	0	0	8	0	19	0	0	0	6	0	2	0	4	0	1	0	3	0	1	0	15	0	0	0	2	0	2	0	8	0	1	0	0	0
SNORD115-28/SNHG14	3	0	0	0	0	0	0	0	8	0	19	0	0	0	6	0	2	0	4	0	1	0	3	0	1	0	15	0	0	0	1	0	2	0	7	0	1	0	0	0
SNORD115-6/SNHG14	3	0	1	0	0	0	0	0	8	0	18	0	0	0	6	0	2	0	4	0	1	0	5	0	1	0	15	0	0	0	2	0	2	0	8	0	1	0	0	0
SNORD115-32/SNHG14	3	0	0	0	0	0	0	0	8	0	19	0	0	0	6	0	2	0	4	0	1	0	3	0	1	0	15	0	0	0	1	0	2	0	7	0	1	0	0	0
SNORD115-30/SNHG14	3	0	0	0	0	0	0	0	8	0	19	0	0	0	6	0	2	0	4	0	1	0	3	0	1	0	15	0	0	0	1	0	2	0	7	0	1	0	0	0
SNORD115-42/SNHG14	0	0	0	0	0	0	0	0	0	0	0	0	0	0	0	0	0	0	0	0	0	0	0	0	0	0	0	0	0	0	0	0	0	0	0	0	0	0	0	0
SNORD115-27/SNHG14	3	0	0	0	0	0	0	0	8	0	19	0	0	0	6	0	2	0	4	0	1	0	3	0	1	0	15	0	0	0	1	0	2	0	7	0	1	0	0	0
SNORD115-22/SNHG14	3	0	0	0	0	0	0	0	8	0	19	0	0	0	6	0	2	0	4	0	1	0	3	0	1	0	15	0	0	0	2	0	2	0	8	0	1	0	0	0
SNORD115-23/SNHG14	3	0	0	0	0	0	0	0	8	0	19	0	0	0	6	0	2	0	4	0	1	0	3	0	1	0	15	0	0	0	1	0	2	0	8	0	1	0	0	0
SNORD115-17/SNHG14	3	0	0	0	0	0	0	0	8	0	19	0	0	0	6	0	2	0	4	0	1	0	3	0	1	0	15	0	0	0	2	0	2	0	8	0	1	0	0	0
SNORD115-48/SNHG14	3	0	0	0	0	0	0	0	8	0	18	0	0	0	6	0	2	0	5	0	1	0	3	0	1	0	15	0	0	0	1	0	2	0	7	0	1	0	0	0
SNORD115-15/SNHG14	3	0	0	0	0	0	0	0	8	0	19	0	0	0	6	0	2	0	4	0	1	0	3	0	1	0	15	0	0	0	2	0	2	0	8	0	1	0	0	0
SNORD115-1/SNHG14	3	0	1	0	0	0	0	0	8	0	19	0	0	0	6	0	2	0	4	0	1	0	5	0	1	0	15	0	0	0	2	0	2	0	7	0	1	0	0	0
SNORD115-38/SNHG14	3	0	0	0	0	0	0	0	8	0	19	0	0	0	6	0	2	0	4	0	1	0	3	0	1	0	15	0	0	0	1	0	2	0	7	0	1	0	0	0
SNORD115-10/SNHG14	3	0	1	0	0	0	0	0	8	0	19	0	0	0	6	0	2	0	4	0	1	0	5	0	1	0	15	0	0	0	2	0	2	0	8	0	1	0	0	0
SNORD115-20/SNHG14	3	0	0	0	0	0	0	0	8	0	19	0	0	0	6	0	2	0	4	0	1	0	3	0	1	0	15	0	0	0	2	0	2	0	8	0	1	0	0	0
SNORD115-35/SNHG14	3	0	0	0	0	0	0	0	8	0	19	0	0	0	6	0	2	0	4	0	1	0	3	0	1	0	15	0	0	0	1	0	2	0	7	0	1	0	0	0
SNORD115-31/SNHG14	3	0	0	0	0	0	0	0	8	0	19	0	0	0	6	0	2	0	4	0	1	0	3	0	1	0	15	0	0	0	1	0	2	0	7	0	1	0	0	0
SNORD115-44/SNHG14	3	0	0	0	0	0	0	0	8	0	18	0	0	0	6	0	2	0	4	0	1	0	3	0	1	0	15	0	0	0	1	0	2	0	7	0	1	0	0	0
SNORD115-43/SNHG14	0	0	0	0	0	0	0	0	0	0	0	0	0	0	0	0	0	0	0	0	0	0	0	0	0	0	0	0	0	0	0	0	0	0	0	0	0	0	0	0
SNORD115-36/SNHG14	3	0	1	0	0	0	0	0	8	0	19	0	0	0	6	0	2	0	4	0	1	0	5	0	1	0	15	0	0	0	2	0	2	0	8	0	1	0	0	0
SNORD116-11/SNHG14	4	0	1	0	0	0	0	0	8	0	18	0	1	0	6	0	1	0	4	0	1	0	5	0	1	0	14	0	0	0	1	0	1	0	7	0	1	0	0	0
SNORD116-14/SNHG14	4	0	1	0	0	0	0	0	8	0	18	0	1	0	6	0	1	0	4	0	1	0	4	0	1	0	14	0	0	0	1	0	1	0	7	0	1	0	0	0
SNORD116-18/SNHG14	4	0	1	0	0	0	0	0	8	0	18	0	1	0	6	0	1	0	4	0	1	0	4	0	1	0	14	0	0	0	1	0	1	0	7	0	1	0	0	0
SNORD116-9/SNHG14	0	0	0	0	0	0	0	0	0	0	0	0	0	0	0	0	0	0	0	0	0	0	0	0	0	0	0	0	0	0	0	0	0	0	0	0	0	0	0	0
SNORD116-2/SNHG14	4	0	1	0	0	0	0	0	8	0	18	0	1	0	6	0	1	0	4	0	1	0	5	0	1	0	14	0	0	0	2	0	1	0	6	0	1	0	0	0
SNORD116-3/SNHG14	4	0	1	0	0	0	0	0	8	0	18	0	1	0	6	0	1	0	4	0	1	0	5	0	1	0	14	0	0	0	2	0	1	0	6	0	1	0	0	0
SNORD116-8/SNHG14	4	0	1	0	0	0	0	0	8	0	18	0	1	0	6	0	1	0	4	0	1	0	5	0	1	0	14	0	0	0	1	0	1	0	6	0	1	0	0	0
SNORD116-7/SNHG14	0	0	0	0	0	0	0	0	0	0	0	0	0	0	0	0	0	0	0	0	0	0	0	0	0	0	0	0	0	0	0	0	0	0	0	0	0	0	0	0
SNORD116-13/SNHG14	4	0	1	0	0	0	0	0	8	0	18	0	1	0	6	0	1	0	4	0	1	0	5	0	1	0	14	0	0	0	1	0	1	0	7	0	1	0	0	0
SNORD116-15/SNHG14	4	0	1	0	0	0	0	0	8	0	18	0	1	0	6	0	1	0	4	0	1	0	4	0	1	0	14	0	0	0	1	0	1	0	7	0	1	0	0	0
SNORD116-12/SNHG14	4	0	1	0	0	0	0	0	8	0	18	0	1	0	6	0	1	0	4	0	1	0	5	0	1	0	14	0	0	0	1	0	1	0	7	0	1	0	0	0
SNORD116-29/SNHG14	4	0	1	0	0	0	0	0	8	0	18	0	1	0	6	0	1	0	4	0	1	0	4	0	1	0	14	0	0	0	1	0	2	0	7	0	1	0	0	0
SNORD116-16/SNHG14	4	0	1	0	0	0	0	0	8	0	18	0	1	0	6	0	1	0	4	0	1	0	4	0	1	0	14	0	0	0	1	0	1	0	7	0	1	0	0	0
SNORD116-24/SNHG14	4	0	1	0	0	0	0	0	8	0	18	0	1	0	6	0	1	0	4	0	1	0	4	0	1	0	14	0	0	0	1	0	2	0	7	0	1	0	0	0
SNORD116-23/SNHG14	4	0	1	0	0	0	0	0	8	0	18	0	1	0	6	0	1	0	4	0	1	0	4	0	1	0	14	0	0	0	1	0	2	0	7	0	1	0	0	0
SNORD116-6/SNHG14	0	0	0	0	0	0	0	0	0	0	0	0	0	0	0	0	0	0	0	0	0	0	0	0	0	0	0	0	0	0	0	0	0	0	0	0	0	0	0	0
SNORD116-19/SNHG14	0	0	0	0	0	0	0	0	0	0	0	0	0	0	0	0	0	0	0	0	0	0	0	0	0	0	0	0	0	0	0	0	0	0	0	0	0	0	0	0
SNORD115-45/SNHG14	3	0	0	0	0	0	0	0	8	0	18	0	0	0	6	0	2	0	5	0	1	0	3	0	1	0	15	0	0	0	1	0	2	0	7	0	1	0	0	0
SNORD115-47/SNHG14	3	0	0	0	0	0	0	0	8	0	18	0	0	0	6	0	2	0	5	0	1	0	3	0	1	0	15	0	0	0	1	0	2	0	7	0	1	0	0	0
SNORD108/SNHG14	3	0	1	0	0	0	0	0	9	0	18	0	1	0	6	0	1	0	4	0	1	0	5	0	1	0	14	0	0	0	2	0	1	0	6	0	1	0	0	0
SNORD116-26/SNHG14	4	0	1	0	0	0	0	0	8	0	18	0	1	0	6	0	1	0	4	0	1	0	4	0	1	0	14	0	0	0	1	0	2	0	7	0	1	0	0	0
SNORD116-27/SNHG14	4	0	1	0	0	0	0	0	8	0	18	0	1	0	6	0	1	0	4	0	1	0	4	0	1	0	14	0	0	0	1	0	2	0	7	0	1	0	0	0
SNORD116-30/SNHG14	0	0	0	0	0	0	0	0	0	0	0	0	0	0	0	0	0	0	0	0	0	0	0	0	0	0	0	0	0	0	0	0	0	0	0	0	0	0	0	0
SNORD116-25/SNHG14	4	0	1	0	0	0	0	0	8	0	18	0	1	0	6	0	1	0	4	0	1	0	4	0	1	0	14	0	0	0	1	0	2	0	7	0	1	0	0	0
SNORD115-40/SNHG14	3	0	0	0	0	0	0	0	8	0	19	0	0	0	6	0	2	0	4	0	1	0	3	0	1	0	15	0	0	0	1	0	2	0	7	0	1	0	0	0
SNORD115-13/SNHG14	3	0	0	0	0	0	0	0	8	0	18	0	0	0	6	0	2	0	4	0	1	0	4	0	1	0	15	0	0	0	2	0	2	0	8	0	1	0	0	0
SNORD109A/SNHG14	3	0	2	0	0	0	0	0	8	0	19	0	1	0	6	0	2	0	5	0	1	0	5	0	1	0	15	0	0	0	1	0	2	0	7	0	1	0	0	0
SNORD116-22/SNHG14	4	0	1	0	0	0	0	0	8	0	18	0	1	0	6	0	1	0	4	0	1	0	4	0	1	0	14	0	0	0	1	0	2	0	7	0	1	0	0	0
SNORD115-26/SNHG14	3	0	0	0	0	0	0	0	8	0	19	0	0	0	6	0	2	0	4	0	1	0	3	0	1	0	15	0	0	0	1	0	2	0	7	0	1	0	0	0
SNORD116-4/SNHG14	3	0	1	0	0	0	0	0	8	0	18	0	1	0	6	0	1	0	4	0	1	0	5	0	1	0	14	0	0	0	2	0	1	0	6	0	1	0	0	0
SNORD107/SNHG14	3	0	1	0	0	0	0	0	9	0	18	0	1	0	6	0	1	0	4	0	1	0	5	0	1	0	14	0	0	0	2	0	1	0	6	0	1	0	0	0
SNORD64/SNHG14	3	0	1	0	0	0	0	0	9	0	18	0	1	0	6	0	1	0	4	0	1	0	5	0	1	0	14	0	0	0	2	0	1	0	6	0	1	0	0	0
SNORD115-46/SNHG14	0	0	0	0	0	0	0	0	0	0	0	0	0	0	0	0	0	0	0	0	0	0	0	0	0	0	0	0	0	0	0	0	0	0	0	0	0	0	0	0
SNORD116-21/SNHG14	4	0	1	0	0	0	0	0	8	0	18	0	1	0	6	0	1	0	4	0	1	0	4	0	1	0	14	0	0	0	1	0	1	0	7	0	1	0	0	0
SNORD115-7/SNHG14	3	0	1	0	0	0	0	0	8	0	18	0	0	0	6	0	2	0	4	0	1	0	5	0	1	0	15	0	0	0	2	0	2	0	8	0	1	0	0	0
SNORD116-28/SNHG14	4	0	1	0	0	0	0	0	8	0	18	0	1	0	6	0	1	0	4	0	1	0	4	0	1	0	14	0	0	0	1	0	2	0	7	0	1	0	0	0
SNORD116-20/SNHG14	4	0	1	0	0	0	0	0	8	0	18	0	1	0	6	0	1	0	4	0	1	0	4	0	1	0	14	0	0	0	1	0	1	0	7	0	1	0	0	0
SNORA9/SNHG15	6	6	1	1	0	0	0	0	7	7	0	0	2	2	0	0	7	7	1	1	3	3	0	0	8	8	2	2	3	3	0	0	3	3	0	0	6	6	0	0
SNORD1B/SNHG16	1	1	1	1	1	1	0	0	41	41	2	2	3	3	0	0	9	9	0	0	10	10	1	1	9	9	0	0	11	11	0	0	12	12	0	0	4	4	0	0
SNORD1C/SNHG16	1	1	1	1	1	1	0	0	41	41	2	2	3	3	0	0	9	9	0	0	10	10	1	1	9	9	0	0	11	11	0	0	12	12	0	0	4	4	0	0
SNORD60/SNHG19	1	0	0	0	0	0	0	0	45	0	0	0	1	0	1	0	0	0	0	0	0	0	0	0	2	0	1	0	2	0	0	0	3	0	1	0	2	0	0	0
SNORD104/SNHG25	1	0	0	0	1	0	0	0	66	0	0	0	5	0	0	0	4	0	0	0	8	0	0	0	9	0	0	0	6	0	1	0	8	0	0	0	1	0	0	0
SNORA50C/SNHG25	1	0	0	0	1	0	0	0	66	0	0	0	5	0	0	0	4	0	0	0	8	0	0	0	9	0	0	0	6	0	1	0	8	0	0	0	1	0	0	0
SNORD93/SNHG26	7	0	0	0	0	0	0	0	10	0	1	0	3	0	0	0	8	0	1	0	5	0	0	0	13	0	3	0	8	0	2	0	9	0	3	0	6	0	0	0
SNORD49B/SNHG29	3	3	0	0	0	0	0	0	5	5	6	6	0	0	6	6	2	2	4	4	1	1	1	1	3	3	3	3	2	2	1	1	0	0	4	4	1	1	1	1
SNORD49A/SNHG29	3	3	0	0	0	0	0	0	5	5	6	6	0	0	6	6	2	2	4	4	1	1	1	1	3	3	3	3	2	2	1	1	0	0	4	4	1	1	1	1
SNORD65/SNHG29	3	3	0	0	0	0	0	0	5	5	6	6	0	0	6	6	2	2	4	4	1	1	1	1	3	3	3	3	2	2	1	1	0	0	4	4	1	1	1	1
SNORA73B/SNHG3	0	0	0	0	0	0	0	0	0	1	0	2	0	0	0	1	0	0	0	2	0	2	0	1	0	1	0	2	0	3	0	1	0	2	0	0	0	3	0	0
SNORD7/SNHG30	0	0	0	0	1	0	0	0	20	0	2	0	4	0	1	0	0	0	3	0	1	0	0	0	2	0	1	0	1	0	3	0	0	0	8	0	0	0	1	0
SNORA70I/SNHG31	0	0	0	8	0	1	0	1	0	4	0	5	0	0	0	0	0	0	0	4	0	1	0	0	0	2	0	0	0	2	0	1	0	6	0	0	0	1	0	1
SNORD48/SNHG32	4	4	0	0	0	0	0	0	12	12	1	1	3	3	1	1	2	2	1	1	11	11	0	0	6	6	1	1	6	6	0	0	14	14	0	0	0	0	0	0
SNORD50B/SNHG5	1	1	1	1	0	0	1	1	3	3	4	4	0	0	1	1	5	5	0	0	2	2	4	4	0	0	4	4	1	1	0	0	2	2	0	0	0	0	0	0
SNORA17B/SNHG7	4	4	4	4	0	0	2	2	6	6	3	3	3	3	1	1	2	2	1	1	1	1	0	0	1	1	1	1	10	10	0	0	11	11	2	2	5	5	0	0
SNORA24/SNHG8	0	0	1	1	0	0	0	0	6	6	0	0	0	0	1	1	0	0	0	0	1	1	0	0	0	0	0	0	0	0	2	2	0	0	3	3	2	3	0	0
SNORD17/SNX5	5	5	0	0	0	0	0	0	9	9	3	3	8	8	2	2	2	2	2	2	1	1	0	0	2	2	3	3	3	4	1	1	7	7	0	0	0	0	0	0
SNORA30/SRCAP	1	1	0	0	0	0	0	0	42	42	0	0	7	7	0	0	5	6	0	0	1	1	0	0	5	5	0	0	11	12	0	0	2	2	1	1	0	0	0	0
SNORA32/TAF1D	9	9	4	4	0	0	1	1	10	11	4	4	0	0	1	1	2	2	3	3	4	4	5	5	6	6	0	0	2	2	2	2	15	15	2	2	4	4	0	0
SNORA1/TAF1D	9	9	4	4	0	0	1	1	10	11	4	4	0	0	1	1	2	2	3	3	4	4	5	5	6	6	0	0	2	2	2	2	15	15	2	2	4	4	0	0
SNORA25/TAF1D	9	9	4	4	0	0	1	1	10	11	4	4	0	0	1	1	2	2	3	3	4	4	5	5	6	6	0	0	2	2	2	2	15	15	2	2	4	4	0	0
SNORA18/TAF1D	9	9	4	4	0	0	1	1	10	11	4	4	0	0	1	1	2	2	3	3	4	4	5	5	6	6	0	0	2	2	2	2	15	15	2	2	4	4	0	0
SNORA8/TAF1D	9	9	4	4	0	0	1	1	10	11	4	4	0	0	1	1	2	2	3	3	4	4	5	5	6	6	0	0	2	2	2	2	15	15	2	2	4	4	0	0
SNORD5/TAF1D	9	9	4	4	0	0	1	1	10	11	4	4	0	0	1	1	2	2	3	3	4	4	5	5	6	6	0	0	2	2	2	2	15	15	2	2	4	4	0	0
SNORA5B/TBRG4	6	6	0	0	0	0	0	0	7	7	0	0	2	2	0	0	8	8	1	1	2	2	0	0	8	8	2	2	3	3	0	0	3	3	0	0	6	6	0	0
SNORA5C/TBRG4	6	6	0	0	0	0	0	0	7	7	0	0	2	2	0	0	8	8	1	1	2	2	0	0	8	8	2	2	3	3	0	0	3	3	0	0	6	6	0	0
SNORA5A/TBRG4	6	6	0	0	0	0	0	0	7	7	0	0	2	2	0	0	8	8	1	1	2	2	0	0	8	8	2	2	3	3	0	0	3	3	0	0	6	6	0	0
SNORA29/TCP1	0	0	2	2	0	0	1	1	4	4	9	9	3	3	1	1	0	0	0	0	1	1	4	4	1	1	4	4	0	0	1	1	3	3	11	11	0	0	1	1
SNORA20/TCP1	0	0	2	2	0	0	1	1	4	4	9	9	3	3	1	1	0	0	0	0	1	1	4	4	1	1	4	4	0	0	1	1	3	3	11	11	0	0	1	1
SCARNA18/TMEM167A	2	2	1	1	0	0	0	0	1	1	5	5	0	0	2	2	1	1	4	4	2	2	1	1	2	2	3	3	0	0	3	3	0	0	14	14	0	0	1	2
SNORD41/TNPO2	3	3	1	1	1	1	0	0	15	15	1	1	0	0	3	3	5	5	1	1	0	1	0	0	0	0	2	2	18	18	0	0	24	25	1	1	3	3	0	0
SNORA14B/TOMM20	3	3	0	0	1	1	0	0	108	109	0	0	4	4	0	0	11	11	0	0	9	9	0	0	20	20	0	0	15	15	0	0	26	26	0	0	2	2	0	0
SNORA31/TPT1	0	0	2	2	0	0	1	1	4	4	14	14	15	15	4	4	0	0	1	1	1	1	1	1	1	1	3	3	2	2	1	1	1	1	8	8	0	0	3	3
SNORA11/TRO	6	7	8	8	0	0	0	0	12	12	1	1	2	2	1	1	4	2	8	7	2	2	0	0	3	3	1	1	3	3	1	2	9	8	1	1	3	3	0	0
SNORA58B/UBAP2L	0	3	0	0	0	1	0	0	0	93	0	0	0	3	0	0	0	15	0	0	0	9	0	0	0	50	0	0	0	22	0	0	0	17	0	0	0	2	0	0
SNORA80A/URB1	0	0	0	0	0	0	1	1	9	9	1	1	0	0	0	0	0	0	0	0	0	0	0	0	3	3	0	0	0	1	1	1	2	2	0	0	0	0	0	0
SNORA70B/USP34	3	3	0	0	0	2	0	0	8	8	0	0	0	0	0	0	25	27	0	0	1	1	0	0	2	2	1	1	2	2	0	0	6	8	0	1	0	1	0	0
SNORD53/WDR43	0	0	1	1	0	0	0	0	3	3	1	1	0	0	0	0	6	6	0	0	2	2	0	0	1	1	0	0	9	9	0	0	13	13	0	0	2	2	0	0
SNORD53B/WDR43	0	0	0	1	0	0	0	0	0	3	0	1	0	0	0	0	0	6	0	0	0	2	0	0	0	1	0	0	0	9	0	0	0	13	0	0	0	2	0	0
SNORA47/ZBED3	0	0	2	2	1	1	0	0	1	1	9	9	0	0	2	2	0	0	5	5	1	1	0	0	2	2	3	3	1	1	3	3	2	2	13	14	0	0	1	1
SNORD12C/ZFAS1	1	1	0	0	1	1	0	0	26	27	1	1	40	40	0	0	3	3	1	1	5	6	0	0	10	10	1	1	9	9	0	0	11	11	0	0	2	2	0	0
SNORD12/ZFAS1	1	1	0	0	1	1	0	0	26	27	1	1	40	40	0	0	3	3	1	1	5	6	0	0	10	10	1	1	9	9	0	0	11	11	0	0	2	2	0	0
SNORD12B/ZFAS1	1	1	0	0	1	1	0	0	26	27	1	1	40	40	0	0	3	3	1	1	5	6	0	0	10	10	1	1	9	9	0	0	11	11	0	0	2	2	0	0
SNORA11C/ZNF157	2	2	11	11	1	1	0	0	14	14	2	2	1	1	2	2	4	4	6	6	0	0	0	0	6	6	2	2	9	9	1	1	21	21	1	1	0	0	1	1
SNORA80C/ZNF771	0	1	0	0	0	0	0	0	0	43	0	0	0	4	0	0	0	5	0	0	0	1	0	0	0	5	0	0	0	9	0	0	0	5	0	2	0	0	0	1
/	1008
/	3.65085

## Sheet: HNSC_AMP_DEL
		TCGA-HNSC							AMP	DEL	AMP snoRNA	DEL snoRNA	both AMP/DEL snoRNA	% samples with alteration
		Head and Neck squamous cell carcinoma							510	253	97	0	178
N° patients		496
snoRNA	host-gene	AMP snoRNA	AMP host gene	DEL snoRNA	DEL host gene	Altered Samples: both snoRNA/host-gene	Altered Samples: snoRNA	Altered Samples: host-gene	AMP Samples: both snoRNA/host-gene	DEL Samples: both snoRNA/host-gene	AMP snoRNA	DEL snoRNA	both AMP/DEL
SNORA36C	AAK1	2	2	0	0	2	0	0	2					4
SNORA80D	AIMP2	0	9	0	0	0	0	9						9
SNORD96B	AMMECR1	3	3	1	1	4	0	0		1				8
SNORA68B	ANKRD27	0	5	0	4	0	0	9						9
SNORD71	AP1G1	1	1	0	0	1	0	0	1					2
SNORA70C	ASTN2	3	3	0	1	3	0	1	3					7
SNORA77	ATP2B4	2	2	0	0	2	0	0	2					4
SNORD59A	ATP5F1B	1	1	0	0	1	0	0	1					2
SNORD88C	C19orf48	1	1	0	0	1	0	0	1					2
SNORD88B	C19orf48	1	1	0	0	1	0	0	1					2
SNORD98	CCAR1	2	2	0	0	2	0	0	2					4
SNORA22B	CCT6A	0	42	0	0	0	0	42						42
SNORA15	CCT6A	42	42	0	0	42	0	0	42					84
SNORA22	CCT6P1	4	4	0	0	4	0	0	4					8
SNORA15B-2	CCT6P1	0	4	0	0	0	0	4						4
SNORD67	CKAP5	8	8	0	0	8	0	0	8					16
SNORA50A	CNOT1	2	2	0	0	2	0	0	2					4
SNORA70F	COBLL1	5	7	1	2	6	0	3		1				15
SNORA57	CSKMT	3	3	0	0	3	0	0	3					6
SNORA12	CWF19L1	0	0	3	3	3	0	0		3				6
SNORA26	DANCR	4	4	0	0	4	0	0	4					8
SNORD38C	DCP1A	0	0	0	1	0	0	1				1		1
SNORD117	DDX39B	4	4	0	0	4	0	0	4					8
SNORA9B	DDX55	0	3	0	0	0	0	3						3
SNORA11B	DGLUCY	5	5	3	3	8	0	0		3				16
SNORA56	DKC1	16	16	3	3	19	0	0		3				38
SNORA36A	DKC1	16	16	3	3	19	0	0		3				38
SNORA41	EEF1B2	0	0	4	4	4	0	0		4				8
SNORD37	EEF2	1	1	2	2	3	0	0		2				6
SNORA19	EIF3A	0	0	0	0	0	0	0						0
SNORA48	EIF4A1	0	0	2	2	2	0	0		2				4
SNORA63	EIF4A2	69	69	0	0	69	0	0	69					138
SNORD66	EIF4G1	71	71	0	0	71	0	0	71					142
SNORA28	EIF5	2	2	3	3	5	0	0		3				10
SNORA13	EPB41L4A-AS1	0	0	3	3	3	0	0		3				6
SNORD31B	FAM155A	0	4	0	3	0	0	7						7
SNORA30B	FOCAD	0	4	0	20	0	0	24						24
SNORD69	GNL3	0	0	1	1	1	0	0		1				2
SNORA41B	HMGN2P46	0	0	0	1	0	0	1				1		1
SNORD14E	HSPA8	0	0	0	4	0	0	4				4		4
SNORD14C	HSPA8	0	0	0	4	0	0	4				4		4
SNORD14D	HSPA8	0	0	0	4	0	0	4				4		4
SNORD63	HSPA9	0	0	1	1	1	0	0		1				2
SNORA35	HTR2C	4	4	1	1	5	0	0		1				10
SNORD65C	IGF2BP3	0	6	0	0	0	0	6						6
SNORA2A	KANSL2	1	1	0	1	1	0	1	1					3
SNORA2B	KANSL2	1	1	0	1	1	0	1	1					3
SNORA2C	KANSL2	1	1	1	1	2	0	0		1				4
SNORA63E	LINC00888	0	78	0	0	69	0	78	69					78
SNORA63D	LINC00888	0	75	0	0	0	0	75						75
SNORA11D	MAGED4	1	1	11	11	12	0	0		11				24
SNORA37	MBD2	0	0	13	13	13	0	0		13				26
SNORD114-7	MEG8	3	3	3	3	6	0	0		3				12
SNORD114-14	MEG8	3	3	3	3	6	0	0		3				12
SNORD114-5	MEG8	3	3	3	3	6	0	0		3				12
SNORD114-16	MEG8	3	3	3	3	6	0	0		3				12
SNORD114-19	MEG8	3	3	3	3	6	0	0		3				12
SNORD114-31	MEG8	3	3	3	3	6	0	0		3				12
SNORD114-10	MEG8	3	3	3	3	6	0	0		3				12
SNORD114-23	MEG8	3	3	3	3	6	0	0		3				12
SNORD114-26	MEG8	3	3	3	3	6	0	0		3				12
SNORD114-28	MEG8	3	3	3	3	6	0	0		3				12
SNORD114-11	MEG8	3	3	3	3	6	0	0		3				12
SNORD114-25	MEG8	3	3	3	3	6	0	0		3				12
SNORD114-27	MEG8	3	3	3	3	6	0	0		3				12
SNORD114-2	MEG8	3	3	3	3	6	0	0		3				12
SNORD114-4	MEG8	3	3	3	3	6	0	0		3				12
SNORD114-9	MEG8	3	3	3	3	6	0	0		3				12
SNORD114-13	MEG8	3	3	3	3	6	0	0		3				12
SNORD114-6	MEG8	3	3	3	3	6	0	0		3				12
SNORD114-30	MEG8	3	3	3	3	6	0	0		3				12
SNORD114-15	MEG8	3	3	3	3	6	0	0		3				12
SNORD114-17	MEG8	3	3	3	3	6	0	0		3				12
SNORD113-4	MEG8	3	3	3	3	6	0	0		3				12
SNORD114-29	MEG8	3	3	3	3	6	0	0		3				12
SNORD114-3	MEG8	3	3	3	3	6	0	0		3				12
SNORD114-24	MEG8	3	3	3	3	6	0	0		3				12
SNORD114-20	MEG8	3	3	3	3	6	0	0		3				12
SNORD114-18	MEG8	3	3	3	3	6	0	0		3				12
SNORD114-12	MEG8	3	3	3	3	6	0	0		3				12
SNORD114-22	MEG8	3	3	3	3	6	0	0		3				12
SNORD114-21	MEG8	3	3	3	3	6	0	0		3				12
SNORD112	MEG8	0	3	0	3	0	0	6						6
SNORD74B	MIR99AHG	0	7	0	4	0	0	11						11
SNORA58	MRPL3	14	14	0	0	14	0	0	14					28
SNORA54	NAP1L4	0	1	1	1	1	0	1		1				3
SCARNA10	NCAPD2	6	6	0	0	6	0	0	6					12
SNORA75	NCL	0	0	6	6	6	0	0		6				12
SNORD20	NCL	0	0	6	6	6	0	0		6				12
SNORA38B	NOL11	2	2	0	0	2	0	0	2					4
SNORD23	NOP53	0	0	1	1	1	0	0		1				2
SNORD86	NOP56	1	1	1	1	2	0	0		1				4
SNORD110	NOP56	1	1	1	1	2	0	0		1				4
SNORD57	NOP56	1	1	1	1	2	0	0		1				4
SNORD56	NOP56	1	1	1	1	2	0	0		1				4
SNORA51	NOP56	1	1	1	1	2	0	0		1				4
SNORD70	NOP58	5	5	2	2	7	0	0		2				14
SNORD70A	NOP58	5	5	2	2	7	0	0		2				14
SNORD11	NOP58	5	5	2	2	7	0	0		2				14
SNORD11B	NOP58	5	5	2	2	7	0	0		2				14
SNORA11F	NUDT13	0	3	0	0	0	0	3						3
SNORA80B	ODC1	0	0	0	0	0	0	0						0
SNORA63C	OSCP1	0	0	0	0	0	0	0						0
SNORA24B	PARP16	0	0	0	0	0	0	0						0
SCARNA12	PHB2	6	6	0	0	6	0	0	6					12
RNU105B	PLCB1	0	5	0	1	0	0	6						6
SNORA14A	POR	5	5	0	0	5	0	0	5					10
SNORD105	PPAN	2	2	0	0	2	0	0	2					4
SNORD105B	PPAN	2	2	0	0	2	0	0	2					4
SNORA16B	PPP2R5A	1	1	0	0	1	0	0	1					2
SNORD127	PRPF39	4	4	0	1	4	0	1	4					9
SNORA38	PRRC2A	4	4	0	0	4	0	0	4					8
SNORD62B	PRRC2B	0	4	0	1	0	0	5						5
SNORD62A	PRRC2B	4	4	1	1	5	0	0		1				10
SNORD94	PTCD3	3	3	0	0	3	0	0	3					6
SNORA70E	RAB30	12	12	2	2	14	0	0		2				28
SNORA40B	RAB3GAP1	0	0	0	1	0	0	1				1		1
SNORA36B	RAB3GAP2	3	3	0	0	3	0	0	3					6
SNORD45B	RABGGTB	1	1	1	1	2	0	0		1				4
SNORD45C	RABGGTB	1	1	1	1	2	0	0		1				4
SNORA77B	RANBP1	0	11	0	0	0	0	11						11
SNORA70G	RAP1B	17	17	1	1	18	0	0		1				36
SNORD61	RBMX	7	7	1	1	8	0	0		1				16
SNORD77B	RGS22	0	21	0	0	0	0	21						21
SNORD89	RNF149	3	3	0	0	3	0	0	3					6
SNORA70	RPL10	16	16	0	0	16	0	0	16					32
SNORD35A	RPL13A	2	2	0	0	2	0	0	2					4
SNORA68	RPL18A	3	3	0	0	3	0	0	3					6
SNORA27	RPL21	1	1	0	0	1	0	0	1					2
SNORD102	RPL21	1	1	0	0	1	0	0	1					2
SNORA21	RPL23	3	3	0	0	3	0	0	3					6
SNORD42B	RPL23A	2	2	0	0	2	0	0	2					4
SNORD4A	RPL23A	2	2	0	0	2	0	0	2					4
SNORD4B	RPL23A	2	2	0	0	2	0	0	2					4
SNORA3A	RPL27A	0	0	0	0	0	0	0						0
SNORA3B	RPL27A	0	0	0	0	0	0	0						0
SNORD83B	RPL3	0	0	0	0	0	0	0						0
SNORD83A	RPL3	0	0	0	0	0	0	0						0
SNORA72	RPL30	17	17	0	0	17	0	0	17					34
SNORA7A	RPL32	0	0	0	0	0	0	0						0
SNORA7B	RPL32P3	13	13	0	0	13	0	0	13					26
SNORD72	RPL37	19	19	0	0	19	0	0	19					38
SNORA69	RPL39	6	6	2	2	8	0	0		2				16
SNORD18C	RPL4	0	0	0	0	0	0	0						0
SNORD18B	RPL4	0	0	0	0	0	0	0						0
SNORD21	RPL5	0	0	0	0	0	0	0						0
SNORA66	RPL5	0	0	0	0	0	0	0						0
SNORD24	RPL7A	4	4	0	0	4	0	0	4					8
SNORA52	RPLP2	2	2	0	0	2	0	0	2					4
SNORD35B	RPS11	2	2	0	0	2	0	0	2					4
SNORD101	RPS12	2	2	1	1	3	0	0		1				6
SNORD100	RPS12	2	2	1	1	3	0	0		1				6
SNORD14A	RPS13	0	1	0	0	0	0	1						1
SNORD15A	RPS3	15	15	2	2	17	0	0		2				34
SNORD15B	RPS3	15	15	2	2	17	0	0		2				34
SNORD73B	RPS3A	0	1	0	2	0	0	3						3
SNORD73A	RPS3A	1	1	2	2	3	0	0		2				6
SNORD38B	RPS8	1	1	0	0	1	0	0	1					2
SNORD111	SF3B3	1	1	0	0	1	0	0	1					2
SNORD111B	SF3B3	1	1	0	0	1	0	0	1					2
SNORD56B	SIPA1L1	2	2	0	0	2	0	0	2					4
SNORD28	SNHG1	4	4	0	0	4	0	0	4					8
SNORD27	SNHG1	4	4	0	0	4	0	0	4					8
SNORD26	SNHG1	4	4	0	0	4	0	0	4					8
SNORD22	SNHG1	4	4	0	0	4	0	0	4					8
SNORD30	SNHG1	4	4	0	0	4	0	0	4					8
SNORA71E	SNHG11	4	4	0	0	4	0	0	4					8
SNORA44	SNHG12	0	0	0	0	0	0	0						0
SNORA61	SNHG12	0	0	0	0	0	0	0						0
SNORA16A	SNHG12	0	0	0	0	0	0	0						0
SNORD115-34	SNHG14	3	0	0	0	0	3	0			3			3
SNORD115-12	SNHG14	3	0	1	0	0	4	0					4	4
SNORD115-25	SNHG14	3	0	0	0	0	3	0			3			3
SNORD115-29	SNHG14	3	0	1	0	0	4	0					4	4
SNORD115-2	SNHG14	3	0	1	0	0	4	0					4	4
SNORD115-9	SNHG14	0	0	0	0	0	0	0						0
SNORD115-21	SNHG14	0	0	0	0	0	0	0						0
SNORD115-14	SNHG14	3	0	0	0	0	3	0			3			3
SNORD115-19	SNHG14	0	0	0	0	0	0	0						0
SNORD115-3	SNHG14	3	0	1	0	0	4	0					4	4
SNORD115-18	SNHG14	3	0	0	0	0	3	0			3			3
SNORD115-24	SNHG14	3	0	0	0	0	3	0			3			3
SNORD115-41	SNHG14	3	0	0	0	0	3	0			3			3
SNORD115-11	SNHG14	3	0	1	0	0	4	0					4	4
SNORD115-5	SNHG14	3	0	1	0	0	4	0					4	4
SNORD115-39	SNHG14	3	0	0	0	0	3	0			3			3
SNORD115-33	SNHG14	3	0	0	0	0	3	0			3			3
SNORD115-37	SNHG14	3	0	0	0	0	3	0			3			3
SNORD116-10	SNHG14	4	0	1	0	0	5	0					5	5
SNORD115-4	SNHG14	3	0	1	0	0	4	0					4	4
SNORD115-8	SNHG14	3	0	1	0	0	4	0					4	4
SNORD115-16	SNHG14	3	0	0	0	0	3	0			3			3
SNORD115-28	SNHG14	3	0	0	0	0	3	0			3			3
SNORD115-6	SNHG14	3	0	1	0	0	4	0					4	4
SNORD115-32	SNHG14	3	0	0	0	0	3	0			3			3
SNORD115-30	SNHG14	3	0	0	0	0	3	0			3			3
SNORD115-42	SNHG14	0	0	0	0	0	0	0						0
SNORD115-27	SNHG14	3	0	0	0	0	3	0			3			3
SNORD115-22	SNHG14	3	0	0	0	0	3	0			3			3
SNORD115-23	SNHG14	3	0	0	0	0	3	0			3			3
SNORD115-17	SNHG14	3	0	0	0	0	3	0			3			3
SNORD115-48	SNHG14	3	0	0	0	0	3	0			3			3
SNORD115-15	SNHG14	3	0	0	0	0	3	0			3			3
SNORD115-1	SNHG14	3	0	1	0	0	4	0					4	4
SNORD115-38	SNHG14	3	0	0	0	0	3	0			3			3
SNORD115-10	SNHG14	3	0	1	0	0	4	0					4	4
SNORD115-20	SNHG14	3	0	0	0	0	3	0			3			3
SNORD115-35	SNHG14	3	0	0	0	0	3	0			3			3
SNORD115-31	SNHG14	3	0	0	0	0	3	0			3			3
SNORD115-44	SNHG14	3	0	0	0	0	3	0			3			3
SNORD115-43	SNHG14	0	0	0	0	0	0	0						0
SNORD115-36	SNHG14	3	0	1	0	0	4	0					4	4
SNORD116-11	SNHG14	4	0	1	0	0	5	0					5	5
SNORD116-14	SNHG14	4	0	1	0	0	5	0					5	5
SNORD116-18	SNHG14	4	0	1	0	0	5	0					5	5
SNORD116-9	SNHG14	0	0	0	0	0	0	0						0
SNORD116-2	SNHG14	4	0	1	0	0	5	0					5	5
SNORD116-3	SNHG14	4	0	1	0	0	5	0					5	5
SNORD116-8	SNHG14	4	0	1	0	0	5	0					5	5
SNORD116-7	SNHG14	0	0	0	0	0	0	0						0
SNORD116-13	SNHG14	4	0	1	0	0	5	0					5	5
SNORD116-15	SNHG14	4	0	1	0	0	5	0					5	5
SNORD116-12	SNHG14	4	0	1	0	0	5	0					5	5
SNORD116-29	SNHG14	4	0	1	0	0	5	0					5	5
SNORD116-16	SNHG14	4	0	1	0	0	5	0					5	5
SNORD116-24	SNHG14	4	0	1	0	0	5	0					5	5
SNORD116-23	SNHG14	4	0	1	0	0	5	0					5	5
SNORD116-6	SNHG14	0	0	0	0	0	0	0						0
SNORD116-19	SNHG14	0	0	0	0	0	0	0						0
SNORD115-45	SNHG14	3	0	0	0	0	3	0			3			3
SNORD115-47	SNHG14	3	0	0	0	0	3	0			3			3
SNORD108	SNHG14	3	0	1	0	0	4	0					4	4
SNORD116-26	SNHG14	4	0	1	0	0	5	0					5	5
SNORD116-27	SNHG14	4	0	1	0	0	5	0					5	5
SNORD116-30	SNHG14	0	0	0	0	0	0	0						0
SNORD116-25	SNHG14	4	0	1	0	0	5	0					5	5
SNORD115-40	SNHG14	3	0	0	0	0	3	0			3			3
SNORD115-13	SNHG14	3	0	0	0	0	3	0			3			3
SNORD109A	SNHG14	3	0	2	0	0	5	0					5	5
SNORD116-22	SNHG14	4	0	1	0	0	5	0					5	5
SNORD115-26	SNHG14	3	0	0	0	0	3	0			3			3
SNORD116-4	SNHG14	3	0	1	0	0	4	0					4	4
SNORD107	SNHG14	3	0	1	0	0	4	0					4	4
SNORD64	SNHG14	3	0	1	0	0	4	0					4	4
SNORD115-46	SNHG14	0	0	0	0	0	0	0						0
SNORD116-21	SNHG14	4	0	1	0	0	5	0					5	5
SNORD115-7	SNHG14	3	0	1	0	0	4	0					4	4
SNORD116-28	SNHG14	4	0	1	0	0	5	0					5	5
SNORD116-20	SNHG14	4	0	1	0	0	5	0					5	5
SNORA9	SNHG15	6	6	1	1	7	0	0		1				14
SNORD1B	SNHG16	1	1	1	1	2	0	0		1				4
SNORD1C	SNHG16	1	1	1	1	2	0	0		1				4
SNORD60	SNHG19	1	0	0	0	0	1	0			1			1
SNORD104	SNHG25	1	0	0	0	0	1	0			1			1
SNORA50C	SNHG25	1	0	0	0	0	1	0			1			1
SNORD93	SNHG26	7	0	0	0	0	7	0			7			7
SNORD49B	SNHG29	3	3	0	0	3	0	0	3					6
SNORD49A	SNHG29	3	3	0	0	3	0	0	3					6
SNORD65	SNHG29	3	3	0	0	3	0	0	3					6
SNORA73B	SNHG3	0	0	0	0	0	0	0						0
SNORD7	SNHG30	0	0	0	0	0	0	0						0
SNORA70I	SNHG31	0	0	0	8	0	0	8				8		8
SNORD48	SNHG32	4	4	0	0	4	0	0	4					8
SNORD50B	SNHG5	1	1	1	1	2	0	0		1				4
SNORA17B	SNHG7	4	4	4	4	8	0	0		4				16
SNORA24	SNHG8	0	0	1	1	1	0	0		1				2
SNORD17	SNX5	5	5	0	0	5	0	0	5					10
SNORA30	SRCAP	1	1	0	0	1	0	0	1					2
SNORA32	TAF1D	9	9	4	4	13	0	0		4				26
SNORA1	TAF1D	9	9	4	4	13	0	0		4				26
SNORA25	TAF1D	9	9	4	4	13	0	0		4				26
SNORA18	TAF1D	9	9	4	4	13	0	0		4				26
SNORA8	TAF1D	9	9	4	4	13	0	0		4				26
SNORD5	TAF1D	9	9	4	4	13	0	0		4				26
SNORA5B	TBRG4	6	6	0	0	6	0	0	6					12
SNORA5C	TBRG4	6	6	0	0	6	0	0	6					12
SNORA5A	TBRG4	6	6	0	0	6	0	0	6					12
SNORA29	TCP1	0	0	2	2	2	0	0		2				4
SNORA20	TCP1	0	0	2	2	2	0	0		2				4
SCARNA18	TMEM167A	2	2	1	1	3	0	0		1				6
SNORD41	TNPO2	3	3	1	1	4	0	0		1				8
SNORA14B	TOMM20	3	3	0	0	3	0	0	3					6
SNORA31	TPT1	0	0	2	2	2	0	0		2				4
SNORA11	TRO	6	7	8	8	14	0	1		8				29
SNORA58B	UBAP2L	0	3	0	0	0	0	3						3
SNORA80A	URB1	0	0	0	0	0	0	0						0
SNORA70B	USP34	3	3	0	0	3	0	0	3					6
SNORD53	WDR43	0	0	1	1	1	0	0		1				2
SNORD53B	WDR43	0	0	0	1	0	0	1				1		1
SNORA47	ZBED3	0	0	2	2	2	0	0		2				4
SNORD12C	ZFAS1	1	1	0	0	1	0	0	1					2
SNORD12	ZFAS1	1	1	0	0	1	0	0	1					2
SNORD12B	ZFAS1	1	1	0	0	1	0	0	1					2
SNORA11C	ZNF157	2	2	11	11	13	0	0		11				26
SNORA80C	ZNF771	0	1	0	0	0	0	1						1

## Sheet: KIRC_AMP_DEL
		TCGA-KIRC							AMP	DEL	AMP snoRNA	DEL snoRNA	both AMP/DEL snoRNA
		Kidney renal clear cell carcinoma							106	61	3	0	0
N° patients		354
snoRNA	host-gene	AMP snoRNA	AMP host gene	DEL snoRNA	DEL host gene	Altered Samples: both snoRNA/host-gene	Altered Samples: snoRNA	Altered Samples: host-gene	AMP Samples: both snoRNA/host-gene	DEL Samples: both snoRNA/host-gene	AMP snoRNA	DEL snoRNA	both AMP/DEL
SNORA36C	AAK1	0	0	0	0	0	0	0
SNORA80D	AIMP2	0	1	0	1	0	0	2
SNORD96B	AMMECR1	6	6	0	0	6	0	0	6
SNORA68B	ANKRD27	0	0	0	0	0	0	0
SNORD71	AP1G1	0	0	0	0	0	0	0
SNORA70C	ASTN2	0	0	0	1	0	0	1
SNORA77	ATP2B4	0	0	0	0	0	0	0
SNORD59A	ATP5F1B	0	0	0	0	0	0	0
SNORD88C	C19orf48	0	0	1	1	1	0	0		1
SNORD88B	C19orf48	0	0	1	1	1	0	0		1
SNORD98	CCAR1	0	0	0	0	0	0	0
SNORA22B	CCT6A	0	0	0	0	0	0	0
SNORA15	CCT6A	0	0	0	0	0	0	0
SNORA22	CCT6P1	1	1	0	0	1	0	0	1
SNORA15B-2	CCT6P1	0	1	0	0	0	0	1
SNORD67	CKAP5	0	0	0	0	0	0	0
SNORA50A	CNOT1	0	0	0	0	0	0	0
SNORA70F	COBLL1	1	1	0	0	1	0	0	1
SNORA57	CSKMT	0	0	0	0	0	0	0
SNORA12	CWF19L1	0	0	0	0	0	0	0
SNORA26	DANCR	1	1	0	0	1	0	0	1
SNORD38C	DCP1A	0	0	0	8	0	0	8
SNORD117	DDX39B	0	0	0	0	0	0	0
SNORA9B	DDX55	0	0	0	0	0	0	0
SNORA11B	DGLUCY	0	0	0	0	0	0	0
SNORA56	DKC1	7	7	0	0	7	0	0	7
SNORA36A	DKC1	7	7	0	0	7	0	0	7
SNORA41	EEF1B2	2	2	1	1	3	3	0		1
SNORD37	EEF2	0	0	2	2	2	0	0		2
SNORA19	EIF3A	0	0	0	0	0	0	0
SNORA48	EIF4A1	0	0	0	0	0	0	0
SNORA63	EIF4A2	3	3	0	0	3	0	0	3
SNORD66	EIF4G1	3	3	0	0	3	0	0	3
SNORA28	EIF5	0	0	0	0	0	0	0
SNORA13	EPB41L4A-AS1	7	7	1	1	8	8	0		1
SNORD31B	FAM155A	0	1	0	1	0	0	2
SNORA30B	FOCAD	0	0	0	0	0	0	0
SNORD69	GNL3	0	0	9	9	9	0	0		9
SNORA41B	HMGN2P46	0	0	0	1	0	0	1
SNORD14E	HSPA8	0	1	0	0	0	0	1
SNORD14C	HSPA8	0	1	0	0	0	0	1
SNORD14D	HSPA8	0	1	0	0	0	0	1
SNORD63	HSPA9	23	23	0	0	23	0	0	23
SNORA35	HTR2C	6	6	0	0	6	0	0	6
SNORD65C	IGF2BP3	0	0	0	0	0	0	0
SNORA2A	KANSL2	0	0	0	0	0	0	0
SNORA2B	KANSL2	0	0	0	0	0	0	0
SNORA2C	KANSL2	0	0	0	0	0	0	0
SNORA63E	LINC00888	0	8	0	0	3	0	8	3
SNORA63D	LINC00888	0	3	0	0	0	0	3
SNORA11D	MAGED4	0	0	0	0	0	0	0
SNORA37	MBD2	1	1	0	0	1	0	0	1
SNORD114-7	MEG8	0	0	0	0	0	0	0
SNORD114-14	MEG8	0	0	0	0	0	0	0
SNORD114-5	MEG8	0	0	0	0	0	0	0
SNORD114-16	MEG8	0	0	0	0	0	0	0
SNORD114-19	MEG8	0	0	0	0	0	0	0
SNORD114-31	MEG8	0	0	0	0	0	0	0
SNORD114-10	MEG8	0	0	0	0	0	0	0
SNORD114-23	MEG8	0	0	0	0	0	0	0
SNORD114-26	MEG8	0	0	0	0	0	0	0
SNORD114-28	MEG8	0	0	0	0	0	0	0
SNORD114-11	MEG8	0	0	0	0	0	0	0
SNORD114-25	MEG8	0	0	0	0	0	0	0
SNORD114-27	MEG8	0	0	0	0	0	0	0
SNORD114-2	MEG8	0	0	0	0	0	0	0
SNORD114-4	MEG8	0	0	0	0	0	0	0
SNORD114-9	MEG8	0	0	0	0	0	0	0
SNORD114-13	MEG8	0	0	0	0	0	0	0
SNORD114-6	MEG8	0	0	0	0	0	0	0
SNORD114-30	MEG8	0	0	0	0	0	0	0
SNORD114-15	MEG8	0	0	0	0	0	0	0
SNORD114-17	MEG8	0	0	0	0	0	0	0
SNORD113-4	MEG8	0	0	0	0	0	0	0
SNORD114-29	MEG8	0	0	0	0	0	0	0
SNORD114-3	MEG8	0	0	0	0	0	0	0
SNORD114-24	MEG8	0	0	0	0	0	0	0
SNORD114-20	MEG8	0	0	0	0	0	0	0
SNORD114-18	MEG8	0	0	0	0	0	0	0
SNORD114-12	MEG8	0	0	0	0	0	0	0
SNORD114-22	MEG8	0	0	0	0	0	0	0
SNORD114-21	MEG8	0	0	0	0	0	0	0
SNORD112	MEG8	0	0	0	0	0	0	0
SNORD74B	MIR99AHG	0	0	0	1	0	0	1
SNORA58	MRPL3	2	2	0	0	2	0	0	2
SNORA54	NAP1L4	0	0	0	0	0	0	0
SCARNA10	NCAPD2	0	0	0	0	0	0	0
SNORA75	NCL	2	2	1	1	3	3	0		1
SNORD20	NCL	2	2	1	1	3	3	0		1
SNORA38B	NOL11	1	1	0	0	1	0	0	1
SNORD23	NOP53	0	0	1	1	1	0	0		1
SNORD86	NOP56	0	0	0	0	0	0	0
SNORD110	NOP56	0	0	0	0	0	0	0
SNORD57	NOP56	0	0	0	0	0	0	0
SNORD56	NOP56	0	0	0	0	0	0	0
SNORA51	NOP56	0	0	0	0	0	0	0
SNORD70	NOP58	3	3	2	2	5	5	0		2
SNORD70A	NOP58	3	3	2	2	5	5	0		2
SNORD11	NOP58	3	3	2	2	5	5	0		2
SNORD11B	NOP58	3	3	2	2	5	5	0		2
SNORA11F	NUDT13	0	0	0	0	0	0	0
SNORA80B	ODC1	0	0	0	0	0	0	0
SNORA63C	OSCP1	0	0	0	0	0	0	0
SNORA24B	PARP16	0	0	0	0	0	0	0
SCARNA12	PHB2	0	0	0	0	0	0	0
RNU105B	PLCB1	0	0	0	0	0	0	0
SNORA14A	POR	2	2	0	0	2	0	0	2
SNORD105	PPAN	0	0	1	1	1	0	0		1
SNORD105B	PPAN	0	0	1	1	1	0	0		1
SNORA16B	PPP2R5A	1	1	0	0	1	0	0	1
SNORD127	PRPF39	0	0	0	0	0	0	0
SNORA38	PRRC2A	0	0	0	0	0	0	0
SNORD62B	PRRC2B	0	0	0	2	0	0	2
SNORD62A	PRRC2B	0	0	2	2	2	0	0		2
SNORD94	PTCD3	0	0	0	0	0	0	0
SNORA70E	RAB30	0	0	1	1	1	0	0		1
SNORA40B	RAB3GAP1	0	0	0	0	0	0	0
SNORA36B	RAB3GAP2	1	1	0	0	1	0	0	1
SNORD45B	RABGGTB	0	0	0	0	0	0	0
SNORD45C	RABGGTB	0	0	0	0	0	0	0
SNORA77B	RANBP1	0	0	0	0	0	0	0
SNORA70G	RAP1B	0	0	0	0	0	0	0
SNORD61	RBMX	5	5	0	0	5	0	0	5
SNORD77B	RGS22	0	2	0	1	0	0	3
SNORD89	RNF149	0	0	0	0	0	0	0
SNORA70	RPL10	7	7	0	0	7	0	0	7
SNORD35A	RPL13A	0	0	1	1	1	0	0		1
SNORA68	RPL18A	0	0	0	0	0	0	0
SNORA27	RPL21	0	0	1	1	1	0	0		1
SNORD102	RPL21	0	0	1	1	1	0	0		1
SNORA21	RPL23	1	1	0	0	1	0	0	1
SNORD42B	RPL23A	1	1	0	0	1	0	0	1
SNORD4A	RPL23A	1	1	0	0	1	0	0	1
SNORD4B	RPL23A	1	1	0	0	1	0	0	1
SNORA3A	RPL27A	0	0	0	0	0	0	0
SNORA3B	RPL27A	0	0	0	0	0	0	0
SNORD83B	RPL3	0	0	0	0	0	0	0
SNORD83A	RPL3	0	0	0	0	0	0	0
SNORA72	RPL30	2	2	0	0	2	0	0	2
SNORA7A	RPL32	0	0	9	9	9	0	0		9
SNORA7B	RPL32P3	2	2	0	0	2	0	0	2
SNORD72	RPL37	2	2	0	0	2	0	0	2
SNORA69	RPL39	6	6	0	0	6	0	0	6
SNORD18C	RPL4	0	0	0	0	0	0	0
SNORD18B	RPL4	0	0	0	0	0	0	0
SNORD21	RPL5	0	0	0	0	0	0	0
SNORA66	RPL5	0	0	0	0	0	0	0
SNORD24	RPL7A	0	0	2	2	2	0	0		2
SNORA52	RPLP2	0	0	0	0	0	0	0
SNORD35B	RPS11	0	0	1	1	1	0	0		1
SNORD101	RPS12	0	0	1	1	1	0	0		1
SNORD100	RPS12	0	0	1	1	1	0	0		1
SNORD14A	RPS13	0	0	0	0	0	0	0
SNORD15A	RPS3	0	0	0	0	0	0	0
SNORD15B	RPS3	0	0	0	0	0	0	0
SNORD73B	RPS3A	0	0	0	0	0	0	0
SNORD73A	RPS3A	0	0	0	0	0	0	0
SNORD38B	RPS8	0	0	0	0	0	0	0
SNORD111	SF3B3	0	0	0	0	0	0	0
SNORD111B	SF3B3	0	0	0	0	0	0	0
SNORD56B	SIPA1L1	0	0	0	0	0	0	0
SNORD28	SNHG1	0	0	0	0	0	0	0
SNORD27	SNHG1	0	0	0	0	0	0	0
SNORD26	SNHG1	0	0	0	0	0	0	0
SNORD22	SNHG1	0	0	0	0	0	0	0
SNORD30	SNHG1	0	0	0	0	0	0	0
SNORA71E	SNHG11	0	0	0	0	0	0	0
SNORA44	SNHG12	0	0	0	0	0	0	0
SNORA61	SNHG12	0	0	0	0	0	0	0
SNORA16A	SNHG12	0	0	0	0	0	0	0
SNORD115-34	SNHG14	0	0	0	0	0	0	0
SNORD115-12	SNHG14	0	0	0	0	0	0	0
SNORD115-25	SNHG14	0	0	0	0	0	0	0
SNORD115-29	SNHG14	0	0	0	0	0	0	0
SNORD115-2	SNHG14	0	0	0	0	0	0	0
SNORD115-9	SNHG14	0	0	0	0	0	0	0
SNORD115-21	SNHG14	0	0	0	0	0	0	0
SNORD115-14	SNHG14	0	0	0	0	0	0	0
SNORD115-19	SNHG14	0	0	0	0	0	0	0
SNORD115-3	SNHG14	0	0	0	0	0	0	0
SNORD115-18	SNHG14	0	0	0	0	0	0	0
SNORD115-24	SNHG14	0	0	0	0	0	0	0
SNORD115-41	SNHG14	0	0	0	0	0	0	0
SNORD115-11	SNHG14	0	0	0	0	0	0	0
SNORD115-5	SNHG14	0	0	0	0	0	0	0
SNORD115-39	SNHG14	0	0	0	0	0	0	0
SNORD115-33	SNHG14	0	0	0	0	0	0	0
SNORD115-37	SNHG14	0	0	0	0	0	0	0
SNORD116-10	SNHG14	0	0	0	0	0	0	0
SNORD115-4	SNHG14	0	0	0	0	0	0	0
SNORD115-8	SNHG14	0	0	0	0	0	0	0
SNORD115-16	SNHG14	0	0	0	0	0	0	0
SNORD115-28	SNHG14	0	0	0	0	0	0	0
SNORD115-6	SNHG14	0	0	0	0	0	0	0
SNORD115-32	SNHG14	0	0	0	0	0	0	0
SNORD115-30	SNHG14	0	0	0	0	0	0	0
SNORD115-42	SNHG14	0	0	0	0	0	0	0
SNORD115-27	SNHG14	0	0	0	0	0	0	0
SNORD115-22	SNHG14	0	0	0	0	0	0	0
SNORD115-23	SNHG14	0	0	0	0	0	0	0
SNORD115-17	SNHG14	0	0	0	0	0	0	0
SNORD115-48	SNHG14	0	0	0	0	0	0	0
SNORD115-15	SNHG14	0	0	0	0	0	0	0
SNORD115-1	SNHG14	0	0	0	0	0	0	0
SNORD115-38	SNHG14	0	0	0	0	0	0	0
SNORD115-10	SNHG14	0	0	0	0	0	0	0
SNORD115-20	SNHG14	0	0	0	0	0	0	0
SNORD115-35	SNHG14	0	0	0	0	0	0	0
SNORD115-31	SNHG14	0	0	0	0	0	0	0
SNORD115-44	SNHG14	0	0	0	0	0	0	0
SNORD115-43	SNHG14	0	0	0	0	0	0	0
SNORD115-36	SNHG14	0	0	0	0	0	0	0
SNORD116-11	SNHG14	0	0	0	0	0	0	0
SNORD116-14	SNHG14	0	0	0	0	0	0	0
SNORD116-18	SNHG14	0	0	0	0	0	0	0
SNORD116-9	SNHG14	0	0	0	0	0	0	0
SNORD116-2	SNHG14	0	0	0	0	0	0	0
SNORD116-3	SNHG14	0	0	0	0	0	0	0
SNORD116-8	SNHG14	0	0	0	0	0	0	0
SNORD116-7	SNHG14	0	0	0	0	0	0	0
SNORD116-13	SNHG14	0	0	0	0	0	0	0
SNORD116-15	SNHG14	0	0	0	0	0	0	0
SNORD116-12	SNHG14	0	0	0	0	0	0	0
SNORD116-29	SNHG14	0	0	0	0	0	0	0
SNORD116-16	SNHG14	0	0	0	0	0	0	0
SNORD116-24	SNHG14	0	0	0	0	0	0	0
SNORD116-23	SNHG14	0	0	0	0	0	0	0
SNORD116-6	SNHG14	0	0	0	0	0	0	0
SNORD116-19	SNHG14	0	0	0	0	0	0	0
SNORD115-45	SNHG14	0	0	0	0	0	0	0
SNORD115-47	SNHG14	0	0	0	0	0	0	0
SNORD108	SNHG14	0	0	0	0	0	0	0
SNORD116-26	SNHG14	0	0	0	0	0	0	0
SNORD116-27	SNHG14	0	0	0	0	0	0	0
SNORD116-30	SNHG14	0	0	0	0	0	0	0
SNORD116-25	SNHG14	0	0	0	0	0	0	0
SNORD115-40	SNHG14	0	0	0	0	0	0	0
SNORD115-13	SNHG14	0	0	0	0	0	0	0
SNORD109A	SNHG14	0	0	0	0	0	0	0
SNORD116-22	SNHG14	0	0	0	0	0	0	0
SNORD115-26	SNHG14	0	0	0	0	0	0	0
SNORD116-4	SNHG14	0	0	0	0	0	0	0
SNORD107	SNHG14	0	0	0	0	0	0	0
SNORD64	SNHG14	0	0	0	0	0	0	0
SNORD115-46	SNHG14	0	0	0	0	0	0	0
SNORD116-21	SNHG14	0	0	0	0	0	0	0
SNORD115-7	SNHG14	0	0	0	0	0	0	0
SNORD116-28	SNHG14	0	0	0	0	0	0	0
SNORD116-20	SNHG14	0	0	0	0	0	0	0
SNORA9	SNHG15	0	0	0	0	0	0	0
SNORD1B	SNHG16	1	1	0	0	1	0	0	1
SNORD1C	SNHG16	1	1	0	0	1	0	0	1
SNORD60	SNHG19	0	0	0	0	0	0	0
SNORD104	SNHG25	1	0	0	0	0	1	0			1
SNORA50C	SNHG25	1	0	0	0	0	1	0			1
SNORD93	SNHG26	0	0	0	0	0	0	0
SNORD49B	SNHG29	0	0	0	0	0	0	0
SNORD49A	SNHG29	0	0	0	0	0	0	0
SNORD65	SNHG29	0	0	0	0	0	0	0
SNORA73B	SNHG3	0	0	0	0	0	0	0
SNORD7	SNHG30	1	0	0	0	0	1	0			1
SNORA70I	SNHG31	0	1	0	1	0	0	2
SNORD48	SNHG32	0	0	0	0	0	0	0
SNORD50B	SNHG5	0	0	1	1	1	0	0		1
SNORA17B	SNHG7	0	0	2	2	2	0	0		2
SNORA24	SNHG8	0	0	0	0	0	0	0
SNORD17	SNX5	0	0	0	0	0	0	0
SNORA30	SRCAP	0	0	0	0	0	0	0
SNORA32	TAF1D	0	0	1	1	1	0	0		1
SNORA1	TAF1D	0	0	1	1	1	0	0		1
SNORA25	TAF1D	0	0	1	1	1	0	0		1
SNORA18	TAF1D	0	0	1	1	1	0	0		1
SNORA8	TAF1D	0	0	1	1	1	0	0		1
SNORD5	TAF1D	0	0	1	1	1	0	0		1
SNORA5B	TBRG4	0	0	0	0	0	0	0
SNORA5C	TBRG4	0	0	0	0	0	0	0
SNORA5A	TBRG4	0	0	0	0	0	0	0
SNORA29	TCP1	0	0	1	1	1	0	0		1
SNORA20	TCP1	0	0	1	1	1	0	0		1
SCARNA18	TMEM167A	0	0	0	0	0	0	0
SNORD41	TNPO2	1	1	0	0	1	0	0	1
SNORA14B	TOMM20	1	1	0	0	1	0	0	1
SNORA31	TPT1	0	0	1	1	1	0	0		1
SNORA11	TRO	0	0	0	0	0	0	0
SNORA58B	UBAP2L	0	1	0	0	0	0	1
SNORA80A	URB1	0	0	1	1	1	0	0		1
SNORA70B	USP34	0	2	0	0	0	0	2
SNORD53	WDR43	0	0	0	0	0	0	0
SNORD53B	WDR43	0	0	0	0	0	0	0
SNORA47	ZBED3	1	1	0	0	1	0	0	1
SNORD12C	ZFAS1	1	1	0	0	1	0	0	1
SNORD12	ZFAS1	1	1	0	0	1	0	0	1
SNORD12B	ZFAS1	1	1	0	0	1	0	0	1
SNORA11C	ZNF157	1	1	0	0	1	0	0	1
SNORA80C	ZNF771	0	0	0	0	0	0	0

## Sheet: BRCA_AMP_DEL
		TCGA-BRCA							AMP	DEL	AMP snoRNA	DEL snoRNA	both AMP/DEL snoRNA
		Breast invasive carcinoma							893	432	177	0	2010
N° patients		1070
snoRNA	host-gene	AMP snoRNA	AMP host gene	DEL snoRNA	DEL host gene	Altered Samples: both snoRNA/host-gene	Altered Samples: snoRNA	Altered Samples: host-gene	AMP Samples: both snoRNA/host-gene	DEL Samples: both snoRNA/host-gene	AMP snoRNA	DEL snoRNA	both AMP/DEL
SNORA36C	AAK1	2	3	0	1	2	0	2	2
SNORA80D	AIMP2	0	2	0	1	0	0	3
SNORD96B	AMMECR1	2	2	3	4	5	0	1		3
SNORA68B	ANKRD27	0	22	0	1	0	0	23
SNORD71	AP1G1	4	4	17	18	21	0	1		17
SNORA70C	ASTN2	4	9	1	1	5	0	5		1
SNORA77	ATP2B4	89	89	0	0	89	0	0	89
SNORD59A	ATP5F1B	1	1	0	0	1	0	0	1
SNORD88C	C19orf48	11	11	0	0	11	0	0	11
SNORD88B	C19orf48	11	11	0	0	11	0	0	11
SNORD98	CCAR1	3	4	0	1	3	0	2	3
SNORA22B	CCT6A	0	13	0	1	0	0	14
SNORA15	CCT6A	13	13	1	1	14	0	0		1
SNORA22	CCT6P1	4	4	0	0	4	0	0	4
SNORA15B-2	CCT6P1	0	4	0	0	0	0	4
SNORD67	CKAP5	7	8	1	1	8	0	1		1
SNORA50A	CNOT1	1	1	12	12	13	0	0		12
SNORA70F	COBLL1	1	1	0	1	1	0	1	1
SNORA57	CSKMT	7	7	0	0	7	0	0	7
SNORA12	CWF19L1	2	2	2	3	4	0	1		2
SNORA26	DANCR	3	3	0	0	3	0	0	3
SNORD38C	DCP1A	0	2	0	3	0	0	5
SNORD117	DDX39B	12	12	1	1	13	0	0		1
SNORA9B	DDX55	0	6	0	2	0	0	8
SNORA11B	DGLUCY	3	3	1	2	4	0	1		1
SNORA56	DKC1	11	11	3	3	14	0	0		3
SNORA36A	DKC1	11	11	3	3	14	0	0		3
SNORA41	EEF1B2	4	4	5	5	9	0	0		5
SNORD37	EEF2	5	5	4	4	9	0	0		4
SNORA19	EIF3A	3	3	0	0	3	0	0	3
SNORA48	EIF4A1	0	0	6	6	6	0	0		6
SNORA63	EIF4A2	18	18	1	1	19	0	0		1
SNORD66	EIF4G1	18	18	0	0	18	0	0	18
SNORA28	EIF5	9	9	2	2	11	0	0		2
SNORA13	EPB41L4A-AS1	0	0	4	4	4	0	0		4
SNORD31B	FAM155A	0	18	0	4	0	0	22
SNORA30B	FOCAD	0	13	0	11	0	0	24
SNORD69	GNL3	1	1	3	3	4	0	0		3
SNORA41B	HMGN2P46	0	3	0	4	0	0	7
SNORD14E	HSPA8	0	0	0	10	0	0	10
SNORD14C	HSPA8	0	0	0	10	0	0	10
SNORD14D	HSPA8	0	0	0	10	0	0	10
SNORD63	HSPA9	3	3	1	1	4	0	0		1
SNORA35	HTR2C	3	3	1	2	4	0	1		1
SNORD65C	IGF2BP3	0	12	0	1	0	0	13
SNORA2A	KANSL2	1	1	0	0	1	0	0	1
SNORA2B	KANSL2	1	1	0	0	1	0	0	1
SNORA2C	KANSL2	1	1	0	0	1	0	0	1
SNORA63E	LINC00888	0	22	0	0	19	0	22	19
SNORA63D	LINC00888	0	22	0	0	0	0	22
SNORA11D	MAGED4	5	5	2	2	7	0	0		2
SNORA37	MBD2	1	1	3	3	4	0	0		3
SNORD114-7	MEG8	5	5	3	4	8	0	1		3
SNORD114-14	MEG8	5	5	3	4	8	0	1		3
SNORD114-5	MEG8	5	5	3	4	8	0	1		3
SNORD114-16	MEG8	5	5	3	4	8	0	1		3
SNORD114-19	MEG8	5	5	3	4	8	0	1		3
SNORD114-31	MEG8	5	5	3	4	8	0	1		3
SNORD114-10	MEG8	5	5	3	4	8	0	1		3
SNORD114-23	MEG8	5	5	3	4	8	0	1		3
SNORD114-26	MEG8	5	5	3	4	8	0	1		3
SNORD114-28	MEG8	5	5	3	4	8	0	1		3
SNORD114-11	MEG8	5	5	3	4	8	0	1		3
SNORD114-25	MEG8	5	5	3	4	8	0	1		3
SNORD114-27	MEG8	5	5	3	4	8	0	1		3
SNORD114-2	MEG8	5	5	4	4	9	0	0		4
SNORD114-4	MEG8	5	5	4	4	9	0	0		4
SNORD114-9	MEG8	5	5	3	4	8	0	1		3
SNORD114-13	MEG8	5	5	3	4	8	0	1		3
SNORD114-6	MEG8	5	5	3	4	8	0	1		3
SNORD114-30	MEG8	5	5	3	4	8	0	1		3
SNORD114-15	MEG8	5	5	3	4	8	0	1		3
SNORD114-17	MEG8	5	5	3	4	8	0	1		3
SNORD113-4	MEG8	5	5	4	4	9	0	0		4
SNORD114-29	MEG8	5	5	3	4	8	0	1		3
SNORD114-3	MEG8	5	5	4	4	9	0	0		4
SNORD114-24	MEG8	5	5	3	4	8	0	1		3
SNORD114-20	MEG8	5	5	3	4	8	0	1		3
SNORD114-18	MEG8	5	5	3	4	8	0	1		3
SNORD114-12	MEG8	5	5	3	4	8	0	1		3
SNORD114-22	MEG8	5	5	3	4	8	0	1		3
SNORD114-21	MEG8	5	5	3	4	8	0	1		3
SNORD112	MEG8	0	5	0	4	0	0	9
SNORD74B	MIR99AHG	0	12	0	15	0	0	27
SNORA58	MRPL3	2	2	1	1	3	0	0		1
SNORA54	NAP1L4	2	2	8	8	10	0	0		8
SCARNA10	NCAPD2	16	17	1	2	17	0	2		1
SNORA75	NCL	1	1	4	4	5	0	0		4
SNORD20	NCL	1	1	4	4	5	0	0		4
SNORA38B	NOL11	65	65	0	0	65	0	0	65
SNORD23	NOP53	3	3	2	2	5	0	0		2
SNORD86	NOP56	3	3	1	1	4	0	0		1
SNORD110	NOP56	3	3	1	1	4	0	0		1
SNORD57	NOP56	3	3	1	1	4	0	0		1
SNORD56	NOP56	3	3	1	1	4	0	0		1
SNORA51	NOP56	3	3	1	1	4	0	0		1
SNORD70	NOP58	2	2	5	5	7	0	0		5
SNORD70A	NOP58	2	2	5	5	7	0	0		5
SNORD11	NOP58	2	2	5	5	7	0	0		5
SNORD11B	NOP58	2	2	5	5	7	0	0		5
SNORA11F	NUDT13	0	15	0	0	0	0	15
SNORA80B	ODC1	6	6	2	2	8	0	0		2
SNORA63C	OSCP1	0	9	0	0	0	0	9
SNORA24B	PARP16	0	4	0	0	0	0	4
SCARNA12	PHB2	17	18	1	1	18	0	1		1
RNU105B	PLCB1	0	4	0	4	0	0	8
SNORA14A	POR	3	3	0	0	3	0	0	3
SNORD105	PPAN	12	12	0	0	12	0	0	12
SNORD105B	PPAN	12	12	0	0	12	0	0	12
SNORA16B	PPP2R5A	82	82	0	0	82	0	0	82
SNORD127	PRPF39	4	4	0	0	4	0	0	4
SNORA38	PRRC2A	12	12	1	1	13	0	0		1
SNORD62B	PRRC2B	0	6	0	4	0	0	10
SNORD62A	PRRC2B	5	6	4	4	9	0	1		4
SNORD94	PTCD3	3	3	1	1	4	0	0		1
SNORA70E	RAB30	15	18	3	3	18	0	3		3
SNORA40B	RAB3GAP1	0	1	0	1	0	0	2
SNORA36B	RAB3GAP2	83	85	0	0	83	0	2	83
SNORD45B	RABGGTB	8	8	0	0	8	0	0	8
SNORD45C	RABGGTB	8	8	0	0	8	0	0	8
SNORA77B	RANBP1	0	8	0	2	0	0	10
SNORA70G	RAP1B	27	29	0	0	27	0	2	27
SNORD61	RBMX	9	9	1	1	10	0	0		1
SNORD77B	RGS22	0	117	0	1	0	0	118
SNORD89	RNF149	5	5	0	0	5	0	0	5
SNORA70	RPL10	11	11	3	3	14	0	0		3
SNORD35A	RPL13A	17	17	0	0	17	0	0	17
SNORA68	RPL18A	14	14	1	1	15	0	0		1
SNORA27	RPL21	13	13	4	4	17	0	0		4
SNORD102	RPL21	13	13	4	4	17	0	0		4
SNORA21	RPL23	61	61	2	2	63	0	0		2
SNORD42B	RPL23A	43	43	1	1	44	0	0		1
SNORD4A	RPL23A	43	43	1	1	44	0	0		1
SNORD4B	RPL23A	43	43	1	1	44	0	0		1
SNORA3A	RPL27A	4	4	3	3	7	0	0		3
SNORA3B	RPL27A	4	4	3	3	7	0	0		3
SNORD83B	RPL3	2	2	2	2	4	0	0		2
SNORD83A	RPL3	2	2	2	2	4	0	0		2
SNORA72	RPL30	103	104	0	0	103	0	1	103
SNORA7A	RPL32	13	13	0	0	13	0	0	13
SNORA7B	RPL32P3	3	3	1	1	4	0	0		1
SNORD72	RPL37	9	9	2	2	11	0	0		2
SNORA69	RPL39	4	4	1	1	5	0	0		1
SNORD18C	RPL4	5	5	0	0	5	0	0	5
SNORD18B	RPL4	5	5	0	0	5	0	0	5
SNORD21	RPL5	10	10	1	1	11	0	0		1
SNORA66	RPL5	10	10	1	1	11	0	0		1
SNORD24	RPL7A	5	5	4	4	9	0	0		4
SNORA52	RPLP2	4	4	8	8	12	0	0		8
SNORD35B	RPS11	17	17	0	0	17	0	0	17
SNORD101	RPS12	8	8	1	1	9	0	0		1
SNORD100	RPS12	8	8	1	1	9	0	0		1
SNORD14A	RPS13	0	8	0	0	0	0	8
SNORD15A	RPS3	47	47	2	2	49	0	0		2
SNORD15B	RPS3	47	47	2	2	49	0	0		2
SNORD73B	RPS3A	0	6	0	2	0	0	8
SNORD73A	RPS3A	6	6	2	2	8	0	0		2
SNORD38B	RPS8	8	8	0	0	8	0	0	8
SNORD111	SF3B3	3	3	15	15	18	0	0		15
SNORD111B	SF3B3	3	3	15	15	18	0	0		15
SNORD56B	SIPA1L1	0	0	2	2	2	0	0		2
SNORD28	SNHG1	7	8	0	0	7	0	1	7
SNORD27	SNHG1	7	8	0	0	7	0	1	7
SNORD26	SNHG1	7	8	0	0	7	0	1	7
SNORD22	SNHG1	8	8	0	0	8	0	0	8
SNORD30	SNHG1	7	8	0	0	7	0	1	7
SNORA71E	SNHG11	13	13	0	0	13	0	0	13
SNORA44	SNHG12	1	1	2	2	3	0	0		2
SNORA61	SNHG12	1	1	2	2	3	0	0		2
SNORA16A	SNHG12	1	1	2	2	3	0	0		2
SNORD115-34	SNHG14	8	0	19	0	0	27	0					27
SNORD115-12	SNHG14	8	0	18	0	0	26	0					26
SNORD115-25	SNHG14	8	0	19	0	0	27	0					27
SNORD115-29	SNHG14	8	0	19	0	0	27	0					27
SNORD115-2	SNHG14	8	0	18	0	0	26	0					26
SNORD115-9	SNHG14	0	0	0	0	0	0	0
SNORD115-21	SNHG14	0	0	0	0	0	0	0
SNORD115-14	SNHG14	8	0	18	0	0	26	0					26
SNORD115-19	SNHG14	0	0	0	0	0	0	0
SNORD115-3	SNHG14	8	0	18	0	0	26	0					26
SNORD115-18	SNHG14	8	0	19	0	0	27	0					27
SNORD115-24	SNHG14	8	0	19	0	0	27	0					27
SNORD115-41	SNHG14	8	0	19	0	0	27	0					27
SNORD115-11	SNHG14	8	0	19	0	0	27	0					27
SNORD115-5	SNHG14	8	0	18	0	0	26	0					26
SNORD115-39	SNHG14	8	0	19	0	0	27	0					27
SNORD115-33	SNHG14	8	0	19	0	0	27	0					27
SNORD115-37	SNHG14	8	0	19	0	0	27	0					27
SNORD116-10	SNHG14	8	0	18	0	0	26	0					26
SNORD115-4	SNHG14	8	0	18	0	0	26	0					26
SNORD115-8	SNHG14	8	0	18	0	0	26	0					26
SNORD115-16	SNHG14	8	0	19	0	0	27	0					27
SNORD115-28	SNHG14	8	0	19	0	0	27	0					27
SNORD115-6	SNHG14	8	0	18	0	0	26	0					26
SNORD115-32	SNHG14	8	0	19	0	0	27	0					27
SNORD115-30	SNHG14	8	0	19	0	0	27	0					27
SNORD115-42	SNHG14	0	0	0	0	0	0	0
SNORD115-27	SNHG14	8	0	19	0	0	27	0					27
SNORD115-22	SNHG14	8	0	19	0	0	27	0					27
SNORD115-23	SNHG14	8	0	19	0	0	27	0					27
SNORD115-17	SNHG14	8	0	19	0	0	27	0					27
SNORD115-48	SNHG14	8	0	18	0	0	26	0					26
SNORD115-15	SNHG14	8	0	19	0	0	27	0					27
SNORD115-1	SNHG14	8	0	19	0	0	27	0					27
SNORD115-38	SNHG14	8	0	19	0	0	27	0					27
SNORD115-10	SNHG14	8	0	19	0	0	27	0					27
SNORD115-20	SNHG14	8	0	19	0	0	27	0					27
SNORD115-35	SNHG14	8	0	19	0	0	27	0					27
SNORD115-31	SNHG14	8	0	19	0	0	27	0					27
SNORD115-44	SNHG14	8	0	18	0	0	26	0					26
SNORD115-43	SNHG14	0	0	0	0	0	0	0
SNORD115-36	SNHG14	8	0	19	0	0	27	0					27
SNORD116-11	SNHG14	8	0	18	0	0	26	0					26
SNORD116-14	SNHG14	8	0	18	0	0	26	0					26
SNORD116-18	SNHG14	8	0	18	0	0	26	0					26
SNORD116-9	SNHG14	0	0	0	0	0	0	0
SNORD116-2	SNHG14	8	0	18	0	0	26	0					26
SNORD116-3	SNHG14	8	0	18	0	0	26	0					26
SNORD116-8	SNHG14	8	0	18	0	0	26	0					26
SNORD116-7	SNHG14	0	0	0	0	0	0	0
SNORD116-13	SNHG14	8	0	18	0	0	26	0					26
SNORD116-15	SNHG14	8	0	18	0	0	26	0					26
SNORD116-12	SNHG14	8	0	18	0	0	26	0					26
SNORD116-29	SNHG14	8	0	18	0	0	26	0					26
SNORD116-16	SNHG14	8	0	18	0	0	26	0					26
SNORD116-24	SNHG14	8	0	18	0	0	26	0					26
SNORD116-23	SNHG14	8	0	18	0	0	26	0					26
SNORD116-6	SNHG14	0	0	0	0	0	0	0
SNORD116-19	SNHG14	0	0	0	0	0	0	0
SNORD115-45	SNHG14	8	0	18	0	0	26	0					26
SNORD115-47	SNHG14	8	0	18	0	0	26	0					26
SNORD108	SNHG14	9	0	18	0	0	27	0					27
SNORD116-26	SNHG14	8	0	18	0	0	26	0					26
SNORD116-27	SNHG14	8	0	18	0	0	26	0					26
SNORD116-30	SNHG14	0	0	0	0	0	0	0
SNORD116-25	SNHG14	8	0	18	0	0	26	0					26
SNORD115-40	SNHG14	8	0	19	0	0	27	0					27
SNORD115-13	SNHG14	8	0	18	0	0	26	0					26
SNORD109A	SNHG14	8	0	19	0	0	27	0					27
SNORD116-22	SNHG14	8	0	18	0	0	26	0					26
SNORD115-26	SNHG14	8	0	19	0	0	27	0					27
SNORD116-4	SNHG14	8	0	18	0	0	26	0					26
SNORD107	SNHG14	9	0	18	0	0	27	0					27
SNORD64	SNHG14	9	0	18	0	0	27	0					27
SNORD115-46	SNHG14	0	0	0	0	0	0	0
SNORD116-21	SNHG14	8	0	18	0	0	26	0					26
SNORD115-7	SNHG14	8	0	18	0	0	26	0					26
SNORD116-28	SNHG14	8	0	18	0	0	26	0					26
SNORD116-20	SNHG14	8	0	18	0	0	26	0					26
SNORA9	SNHG15	7	7	0	0	7	0	0	7
SNORD1B	SNHG16	41	41	2	2	43	0	0		2
SNORD1C	SNHG16	41	41	2	2	43	0	0		2
SNORD60	SNHG19	45	0	0	0	0	45	0			45		45
SNORD104	SNHG25	66	0	0	0	0	66	0			66		66
SNORA50C	SNHG25	66	0	0	0	0	66	0			66		66
SNORD93	SNHG26	10	0	1	0	0	11	0					11
SNORD49B	SNHG29	5	5	6	6	11	0	0		6
SNORD49A	SNHG29	5	5	6	6	11	0	0		6
SNORD65	SNHG29	5	5	6	6	11	0	0		6
SNORA73B	SNHG3	0	1	0	2	0	0	3
SNORD7	SNHG30	20	0	2	0	0	22	0					22
SNORA70I	SNHG31	0	4	0	5	0	0	9
SNORD48	SNHG32	12	12	1	1	13	0	0		1
SNORD50B	SNHG5	3	3	4	4	7	0	0		4
SNORA17B	SNHG7	6	6	3	3	9	0	0		3
SNORA24	SNHG8	6	6	0	0	6	0	0	6
SNORD17	SNX5	9	9	3	3	12	0	0		3
SNORA30	SRCAP	42	42	0	0	42	0	0	42
SNORA32	TAF1D	10	11	4	4	14	0	1		4
SNORA1	TAF1D	10	11	4	4	14	0	1		4
SNORA25	TAF1D	10	11	4	4	14	0	1		4
SNORA18	TAF1D	10	11	4	4	14	0	1		4
SNORA8	TAF1D	10	11	4	4	14	0	1		4
SNORD5	TAF1D	10	11	4	4	14	0	1		4
SNORA5B	TBRG4	7	7	0	0	7	0	0	7
SNORA5C	TBRG4	7	7	0	0	7	0	0	7
SNORA5A	TBRG4	7	7	0	0	7	0	0	7
SNORA29	TCP1	4	4	9	9	13	0	0		9
SNORA20	TCP1	4	4	9	9	13	0	0		9
SCARNA18	TMEM167A	1	1	5	5	6	0	0		5
SNORD41	TNPO2	15	15	1	1	16	0	0		1
SNORA14B	TOMM20	108	109	0	0	108	0	1	108
SNORA31	TPT1	4	4	14	14	18	0	0		14
SNORA11	TRO	12	12	1	1	13	0	0		1
SNORA58B	UBAP2L	0	93	0	0	0	0	93
SNORA80A	URB1	9	9	1	1	10	0	0		1
SNORA70B	USP34	8	8	0	0	8	0	0	8
SNORD53	WDR43	3	3	1	1	4	0	0		1
SNORD53B	WDR43	0	3	0	1	0	0	4
SNORA47	ZBED3	1	1	9	9	10	0	0		9
SNORD12C	ZFAS1	26	27	1	1	27	0	1		1
SNORD12	ZFAS1	26	27	1	1	27	0	1		1
SNORD12B	ZFAS1	26	27	1	1	27	0	1		1
SNORA11C	ZNF157	14	14	2	2	16	0	0		2
SNORA80C	ZNF771	0	43	0	0	0	0	43

## Sheet: COAD_AMP_DEL
		TCGA-COAD							AMP	DEL	AMP snoRNA	DEL snoRNA	both AMP/DEL snoRNA
		Colon adenocarcinoma							308	174	13	252	161
N° patients		592
snoRNA	host-gene	AMP snoRNA	AMP host gene	DEL snoRNA	DEL host gene	Altered Samples: both snoRNA/host-gene	Altered Samples: snoRNA	Altered Samples: host-gene	AMP Samples: both snoRNA/host-gene	DEL Samples: both snoRNA/host-gene	AMP snoRNA	DEL snoRNA	both AMP/DEL
SNORA36C	AAK1	0	0	0	0	0	0	0
SNORA80D	AIMP2	0	1	0	0	0	0	1
SNORD96B	AMMECR1	1	1	0	0	1	0	0	1
SNORA68B	ANKRD27	0	5	0	0	0	0	5
SNORD71	AP1G1	0	0	0	0	0	0	0
SNORA70C	ASTN2	0	0	0	1	0	0	1
SNORA77	ATP2B4	4	4	0	0	4	0	0	4
SNORD59A	ATP5F1B	1	1	0	0	1	0	0	1
SNORD88C	C19orf48	0	0	0	0	0	0	0
SNORD88B	C19orf48	0	0	0	0	0	0	0
SNORD98	CCAR1	1	2	0	0	1	0	1	1
SNORA22B	CCT6A	0	2	0	1	0	0	3
SNORA15	CCT6A	2	2	1	1	3	0	0		1
SNORA22	CCT6P1	2	2	0	0	2	0	0	2
SNORA15B-2	CCT6P1	0	2	0	0	0	0	2
SNORD67	CKAP5	0	0	0	0	0	0	0
SNORA50A	CNOT1	1	1	0	0	1	0	0	1
SNORA70F	COBLL1	0	0	0	0	0	0	0
SNORA57	CSKMT	0	0	2	2	2	0	0		2
SNORA12	CWF19L1	0	0	4	4	4	0	0		4
SNORA26	DANCR	1	1	1	1	2	0	0		1
SNORD38C	DCP1A	0	0	0	2	0	0	2
SNORD117	DDX39B	3	3	1	1	4	0	0		1
SNORA9B	DDX55	0	0	0	0	0	0	0
SNORA11B	DGLUCY	0	1	2	2	2	0	1		2
SNORA56	DKC1	3	3	1	1	4	0	0		1
SNORA36A	DKC1	3	3	1	1	4	0	0		1
SNORA41	EEF1B2	0	0	0	0	0	0	0
SNORD37	EEF2	0	0	3	3	3	0	0		3
SNORA19	EIF3A	1	1	0	0	1	0	0	1
SNORA48	EIF4A1	0	0	7	7	7	0	0		7
SNORA63	EIF4A2	0	0	0	0	0	0	0
SNORD66	EIF4G1	0	0	0	0	0	0	0
SNORA28	EIF5	0	0	1	1	1	0	0		1
SNORA13	EPB41L4A-AS1	0	0	14	14	14	0	0		14
SNORD31B	FAM155A	0	13	0	1	0	0	14
SNORA30B	FOCAD	0	3	0	1	0	0	4
SNORD69	GNL3	0	0	3	3	3	0	0		3
SNORA41B	HMGN2P46	0	0	0	6	0	0	6
SNORD14E	HSPA8	0	0	0	0	0	0	0
SNORD14C	HSPA8	0	0	0	0	0	0	0
SNORD14D	HSPA8	0	0	0	0	0	0	0
SNORD63	HSPA9	0	0	0	0	0	0	0
SNORA35	HTR2C	1	1	1	2	2	0	1		1
SNORD65C	IGF2BP3	0	3	0	0	0	0	3
SNORA2A	KANSL2	0	0	0	0	0	0	0
SNORA2B	KANSL2	0	0	0	0	0	0	0
SNORA2C	KANSL2	0	0	0	0	0	0	0
SNORA63E	LINC00888	0	0	0	0	0	0	0
SNORA63D	LINC00888	0	0	0	0	0	0	0
SNORA11D	MAGED4	4	4	2	2	6	0	0		2
SNORA37	MBD2	0	0	11	12	11	0	1		11
SNORD114-7	MEG8	0	0	1	1	1	0	0		1
SNORD114-14	MEG8	0	0	1	1	1	0	0		1
SNORD114-5	MEG8	0	0	1	1	1	0	0		1
SNORD114-16	MEG8	0	0	1	1	1	0	0		1
SNORD114-19	MEG8	0	0	1	1	1	0	0		1
SNORD114-31	MEG8	0	0	1	1	1	0	0		1
SNORD114-10	MEG8	0	0	1	1	1	0	0		1
SNORD114-23	MEG8	0	0	1	1	1	0	0		1
SNORD114-26	MEG8	0	0	1	1	1	0	0		1
SNORD114-28	MEG8	0	0	1	1	1	0	0		1
SNORD114-11	MEG8	0	0	1	1	1	0	0		1
SNORD114-25	MEG8	0	0	1	1	1	0	0		1
SNORD114-27	MEG8	0	0	1	1	1	0	0		1
SNORD114-2	MEG8	0	0	1	1	1	0	0		1
SNORD114-4	MEG8	0	0	1	1	1	0	0		1
SNORD114-9	MEG8	0	0	1	1	1	0	0		1
SNORD114-13	MEG8	0	0	1	1	1	0	0		1
SNORD114-6	MEG8	0	0	1	1	1	0	0		1
SNORD114-30	MEG8	0	0	1	1	1	0	0		1
SNORD114-15	MEG8	0	0	1	1	1	0	0		1
SNORD114-17	MEG8	0	0	1	1	1	0	0		1
SNORD113-4	MEG8	0	0	1	1	1	0	0		1
SNORD114-29	MEG8	0	0	1	1	1	0	0		1
SNORD114-3	MEG8	0	0	1	1	1	0	0		1
SNORD114-24	MEG8	0	0	1	1	1	0	0		1
SNORD114-20	MEG8	0	0	1	1	1	0	0		1
SNORD114-18	MEG8	0	0	1	1	1	0	0		1
SNORD114-12	MEG8	0	0	1	1	1	0	0		1
SNORD114-22	MEG8	0	0	1	1	1	0	0		1
SNORD114-21	MEG8	0	0	1	1	1	0	0		1
SNORD112	MEG8	0	0	0	1	0	0	1
SNORD74B	MIR99AHG	0	1	0	6	0	0	7
SNORA58	MRPL3	0	0	0	0	0	0	0
SNORA54	NAP1L4	0	0	0	0	0	0	0
SCARNA10	NCAPD2	5	5	0	0	5	0	0	5
SNORA75	NCL	0	0	1	1	1	0	0		1
SNORD20	NCL	0	0	1	1	1	0	0		1
SNORA38B	NOL11	9	9	0	0	9	0	0	9
SNORD23	NOP53	0	0	0	0	0	0	0
SNORD86	NOP56	2	2	1	1	3	0	0		1
SNORD110	NOP56	2	2	1	1	3	0	0		1
SNORD57	NOP56	2	2	1	1	3	0	0		1
SNORD56	NOP56	2	2	1	1	3	0	0		1
SNORA51	NOP56	2	2	1	1	3	0	0		1
SNORD70	NOP58	0	0	0	0	0	0	0
SNORD70A	NOP58	0	0	0	0	0	0	0
SNORD11	NOP58	0	0	0	0	0	0	0
SNORD11B	NOP58	0	0	0	0	0	0	0
SNORA11F	NUDT13	0	1	0	1	0	0	2
SNORA80B	ODC1	0	0	1	1	1	0	0		1
SNORA63C	OSCP1	0	0	0	1	0	0	1
SNORA24B	PARP16	0	0	0	0	0	0	0
SCARNA12	PHB2	4	4	0	0	4	0	0	4
RNU105B	PLCB1	0	7	0	1	0	0	8
SNORA14A	POR	2	2	0	0	2	0	0	2
SNORD105	PPAN	0	0	3	3	3	0	0		3
SNORD105B	PPAN	0	0	3	3	3	0	0		3
SNORA16B	PPP2R5A	4	4	0	0	4	0	0	4
SNORD127	PRPF39	0	0	2	2	2	0	0		2
SNORA38	PRRC2A	3	3	1	1	4	0	0		1
SNORD62B	PRRC2B	0	1	0	0	0	0	1
SNORD62A	PRRC2B	1	1	0	0	1	0	0	1
SNORD94	PTCD3	0	0	0	0	0	0	0
SNORA70E	RAB30	0	0	0	0	0	0	0
SNORA40B	RAB3GAP1	0	0	0	1	0	0	1
SNORA36B	RAB3GAP2	3	3	0	0	3	0	0	3
SNORD45B	RABGGTB	0	0	1	1	1	0	0		1
SNORD45C	RABGGTB	0	0	1	1	1	0	0		1
SNORA77B	RANBP1	0	0	0	1	0	0	1
SNORA70G	RAP1B	1	1	0	0	1	0	0	1
SNORD61	RBMX	2	2	1	1	3	0	0		1
SNORD77B	RGS22	0	16	0	1	0	0	17
SNORD89	RNF149	0	0	0	0	0	0	0
SNORA70	RPL10	3	3	0	0	3	0	0	3
SNORD35A	RPL13A	0	0	0	0	0	0	0
SNORA68	RPL18A	1	1	3	3	4	0	0		3
SNORA27	RPL21	34	34	0	0	34	0	0	34
SNORD102	RPL21	34	34	0	0	34	0	0	34
SNORA21	RPL23	9	9	0	0	9	0	0	9
SNORD42B	RPL23A	6	6	0	0	6	0	0	6
SNORD4A	RPL23A	6	6	0	0	6	0	0	6
SNORD4B	RPL23A	6	6	0	0	6	0	0	6
SNORA3A	RPL27A	0	0	0	0	0	0	0
SNORA3B	RPL27A	0	0	0	0	0	0	0
SNORD83B	RPL3	0	0	0	0	0	0	0
SNORD83A	RPL3	0	0	0	0	0	0	0
SNORA72	RPL30	15	15	0	0	15	0	0	15
SNORA7A	RPL32	1	1	0	0	1	0	0	1
SNORA7B	RPL32P3	0	0	0	0	0	0	0
SNORD72	RPL37	4	4	0	0	4	0	0	4
SNORA69	RPL39	1	1	1	1	2	0	0		1
SNORD18C	RPL4	0	0	0	0	0	0	0
SNORD18B	RPL4	0	0	0	0	0	0	0
SNORD21	RPL5	0	0	0	0	0	0	0
SNORA66	RPL5	0	0	0	0	0	0	0
SNORD24	RPL7A	1	1	0	0	1	0	0	1
SNORA52	RPLP2	0	0	2	2	2	0	0		2
SNORD35B	RPS11	0	0	0	0	0	0	0
SNORD101	RPS12	2	2	0	0	2	0	0	2
SNORD100	RPS12	2	2	0	0	2	0	0	2
SNORD14A	RPS13	0	1	0	0	0	0	1
SNORD15A	RPS3	0	0	0	0	0	0	0
SNORD15B	RPS3	0	0	0	0	0	0	0
SNORD73B	RPS3A	0	1	0	1	0	0	2
SNORD73A	RPS3A	1	1	1	1	2	0	0		1
SNORD38B	RPS8	0	0	0	0	0	0	0
SNORD111	SF3B3	0	0	0	0	0	0	0
SNORD111B	SF3B3	0	0	0	0	0	0	0
SNORD56B	SIPA1L1	0	0	2	2	2	0	0		2
SNORD28	SNHG1	0	0	2	2	2	0	0		2
SNORD27	SNHG1	0	0	2	2	2	0	0		2
SNORD26	SNHG1	0	0	2	2	2	0	0		2
SNORD22	SNHG1	0	0	2	2	2	0	0		2
SNORD30	SNHG1	0	0	2	2	2	0	0		2
SNORA71E	SNHG11	43	43	1	1	44	0	0		1
SNORA44	SNHG12	0	0	1	1	1	0	0		1
SNORA61	SNHG12	0	0	1	1	1	0	0		1
SNORA16A	SNHG12	0	0	1	1	1	0	0		1
SNORD115-34	SNHG14	0	0	6	0	0	6	0				6
SNORD115-12	SNHG14	0	0	6	0	0	6	0				6
SNORD115-25	SNHG14	0	0	6	0	0	6	0				6
SNORD115-29	SNHG14	0	0	6	0	0	6	0				6
SNORD115-2	SNHG14	0	0	6	0	0	6	0				6
SNORD115-9	SNHG14	0	0	0	0	0	0	0
SNORD115-21	SNHG14	0	0	0	0	0	0	0
SNORD115-14	SNHG14	0	0	6	0	0	6	0				6
SNORD115-19	SNHG14	0	0	0	0	0	0	0
SNORD115-3	SNHG14	0	0	6	0	0	6	0				6
SNORD115-18	SNHG14	0	0	6	0	0	6	0				6
SNORD115-24	SNHG14	0	0	6	0	0	6	0				6
SNORD115-41	SNHG14	0	0	6	0	0	6	0				6
SNORD115-11	SNHG14	0	0	6	0	0	6	0				6
SNORD115-5	SNHG14	0	0	6	0	0	6	0				6
SNORD115-39	SNHG14	0	0	6	0	0	6	0				6
SNORD115-33	SNHG14	0	0	6	0	0	6	0				6
SNORD115-37	SNHG14	0	0	6	0	0	6	0				6
SNORD116-10	SNHG14	1	0	6	0	0	7	0					6
SNORD115-4	SNHG14	0	0	6	0	0	6	0				6
SNORD115-8	SNHG14	0	0	6	0	0	6	0				6
SNORD115-16	SNHG14	0	0	6	0	0	6	0				6
SNORD115-28	SNHG14	0	0	6	0	0	6	0				6
SNORD115-6	SNHG14	0	0	6	0	0	6	0				6
SNORD115-32	SNHG14	0	0	6	0	0	6	0				6
SNORD115-30	SNHG14	0	0	6	0	0	6	0				6
SNORD115-42	SNHG14	0	0	0	0	0	0	0
SNORD115-27	SNHG14	0	0	6	0	0	6	0				6
SNORD115-22	SNHG14	0	0	6	0	0	6	0				6
SNORD115-23	SNHG14	0	0	6	0	0	6	0				6
SNORD115-17	SNHG14	0	0	6	0	0	6	0				6
SNORD115-48	SNHG14	0	0	6	0	0	6	0				6
SNORD115-15	SNHG14	0	0	6	0	0	6	0				6
SNORD115-1	SNHG14	0	0	6	0	0	6	0				6
SNORD115-38	SNHG14	0	0	6	0	0	6	0				6
SNORD115-10	SNHG14	0	0	6	0	0	6	0				6
SNORD115-20	SNHG14	0	0	6	0	0	6	0				6
SNORD115-35	SNHG14	0	0	6	0	0	6	0				6
SNORD115-31	SNHG14	0	0	6	0	0	6	0				6
SNORD115-44	SNHG14	0	0	6	0	0	6	0				6
SNORD115-43	SNHG14	0	0	0	0	0	0	0
SNORD115-36	SNHG14	0	0	6	0	0	6	0				6
SNORD116-11	SNHG14	1	0	6	0	0	7	0					6
SNORD116-14	SNHG14	1	0	6	0	0	7	0					6
SNORD116-18	SNHG14	1	0	6	0	0	7	0					6
SNORD116-9	SNHG14	0	0	0	0	0	0	0
SNORD116-2	SNHG14	1	0	6	0	0	7	0					6
SNORD116-3	SNHG14	1	0	6	0	0	7	0					6
SNORD116-8	SNHG14	1	0	6	0	0	7	0					6
SNORD116-7	SNHG14	0	0	0	0	0	0	0
SNORD116-13	SNHG14	1	0	6	0	0	7	0					6
SNORD116-15	SNHG14	1	0	6	0	0	7	0					6
SNORD116-12	SNHG14	1	0	6	0	0	7	0					6
SNORD116-29	SNHG14	1	0	6	0	0	7	0					6
SNORD116-16	SNHG14	1	0	6	0	0	7	0					6
SNORD116-24	SNHG14	1	0	6	0	0	7	0					6
SNORD116-23	SNHG14	1	0	6	0	0	7	0					6
SNORD116-6	SNHG14	0	0	0	0	0	0	0
SNORD116-19	SNHG14	0	0	0	0	0	0	0
SNORD115-45	SNHG14	0	0	6	0	0	6	0				6
SNORD115-47	SNHG14	0	0	6	0	0	6	0				6
SNORD108	SNHG14	1	0	6	0	0	7	0					6
SNORD116-26	SNHG14	1	0	6	0	0	7	0					6
SNORD116-27	SNHG14	1	0	6	0	0	7	0					6
SNORD116-30	SNHG14	0	0	0	0	0	0	0
SNORD116-25	SNHG14	1	0	6	0	0	7	0					6
SNORD115-40	SNHG14	0	0	6	0	0	6	0				6
SNORD115-13	SNHG14	0	0	6	0	0	6	0				6
SNORD109A	SNHG14	1	0	6	0	0	7	0					6
SNORD116-22	SNHG14	1	0	6	0	0	7	0					6
SNORD115-26	SNHG14	0	0	6	0	0	6	0				6
SNORD116-4	SNHG14	1	0	6	0	0	7	0					6
SNORD107	SNHG14	1	0	6	0	0	7	0					6
SNORD64	SNHG14	1	0	6	0	0	7	0					6
SNORD115-46	SNHG14	0	0	0	0	0	0	0
SNORD116-21	SNHG14	1	0	6	0	0	7	0					6
SNORD115-7	SNHG14	0	0	6	0	0	6	0				6
SNORD116-28	SNHG14	1	0	6	0	0	7	0					6
SNORD116-20	SNHG14	1	0	6	0	0	7	0					6
SNORA9	SNHG15	2	2	0	0	2	0	0	2
SNORD1B	SNHG16	3	3	0	0	3	0	0	3
SNORD1C	SNHG16	3	3	0	0	3	0	0	3
SNORD60	SNHG19	1	0	1	0	0	2	0					1
SNORD104	SNHG25	5	0	0	0	0	5	0			5		0
SNORA50C	SNHG25	5	0	0	0	0	5	0			5		0
SNORD93	SNHG26	3	0	0	0	0	3	0			3		0
SNORD49B	SNHG29	0	0	6	6	6	0	0		6
SNORD49A	SNHG29	0	0	6	6	6	0	0		6
SNORD65	SNHG29	0	0	6	6	6	0	0		6
SNORA73B	SNHG3	0	0	0	1	0	0	1
SNORD7	SNHG30	4	0	1	0	0	5	0					4
SNORA70I	SNHG31	0	0	0	0	0	0	0
SNORD48	SNHG32	3	3	1	1	4	0	0		1
SNORD50B	SNHG5	0	0	1	1	1	0	0		1
SNORA17B	SNHG7	3	3	1	1	4	0	0		1
SNORA24	SNHG8	0	0	1	1	1	0	0		1
SNORD17	SNX5	8	8	2	2	10	0	0		2
SNORA30	SRCAP	7	7	0	0	7	0	0	7
SNORA32	TAF1D	0	0	1	1	1	0	0		1
SNORA1	TAF1D	0	0	1	1	1	0	0		1
SNORA25	TAF1D	0	0	1	1	1	0	0		1
SNORA18	TAF1D	0	0	1	1	1	0	0		1
SNORA8	TAF1D	0	0	1	1	1	0	0		1
SNORD5	TAF1D	0	0	1	1	1	0	0		1
SNORA5B	TBRG4	2	2	0	0	2	0	0	2
SNORA5C	TBRG4	2	2	0	0	2	0	0	2
SNORA5A	TBRG4	2	2	0	0	2	0	0	2
SNORA29	TCP1	3	3	1	1	4	0	0		1
SNORA20	TCP1	3	3	1	1	4	0	0		1
SCARNA18	TMEM167A	0	0	2	2	2	0	0		2
SNORD41	TNPO2	0	0	3	3	3	0	0		3
SNORA14B	TOMM20	4	4	0	0	4	0	0	4
SNORA31	TPT1	15	15	4	4	19	0	0		4
SNORA11	TRO	2	2	1	1	3	0	0		1
SNORA58B	UBAP2L	0	3	0	0	0	0	3
SNORA80A	URB1	0	0	0	0	0	0	0
SNORA70B	USP34	0	0	0	0	0	0	0
SNORD53	WDR43	0	0	0	0	0	0	0
SNORD53B	WDR43	0	0	0	0	0	0	0
SNORA47	ZBED3	0	0	2	2	2	0	0		2
SNORD12C	ZFAS1	40	40	0	0	40	0	0	40
SNORD12	ZFAS1	40	40	0	0	40	0	0	40
SNORD12B	ZFAS1	40	40	0	0	40	0	0	40
SNORA11C	ZNF157	1	1	2	2	3	0	0		2
SNORA80C	ZNF771	0	4	0	0	0	0	4

## Sheet: LUSC_AMP_DEL
		TCGA-LUSC							AMP	DEL	AMP snoRNA	DEL snoRNA	both AMP/DEL snoRNA
		Lung squamous cell carcinoma							944	235	8	3	404
N° patients		487
snoRNA	host-gene	AMP snoRNA	AMP host gene	DEL snoRNA	DEL host gene	Altered Samples: both snoRNA/host-gene	Altered Samples: snoRNA	Altered Samples: host-gene	AMP Samples: both snoRNA/host-gene	DEL Samples: both snoRNA/host-gene	AMP snoRNA	DEL snoRNA	both AMP/DEL
SNORA36C	AAK1	6	6	0	0	6	0	0	6
SNORA80D	AIMP2	0	3	0	0	0	0	3
SNORD96B	AMMECR1	4	4	0	0	4	0	0	4
SNORA68B	ANKRD27	0	24	0	1	0	0	25
SNORD71	AP1G1	0	0	2	2	2	0	0		2
SNORA70C	ASTN2	0	0	0	3	0	0	3
SNORA77	ATP2B4	12	12	0	0	12	0	0	12
SNORD59A	ATP5F1B	0	0	0	0	0	0	0
SNORD88C	C19orf48	3	3	0	0	3	0	0	3
SNORD88B	C19orf48	3	3	0	0	3	0	0	3
SNORD98	CCAR1	1	1	2	2	3	0	0		2
SNORA22B	CCT6A	0	22	0	1	0	0	23
SNORA15	CCT6A	22	22	1	1	23	0	0		1
SNORA22	CCT6P1	6	6	0	0	6	0	0	6
SNORA15B-2	CCT6P1	0	6	0	0	0	0	6
SNORD67	CKAP5	3	3	0	0	3	0	0	3
SNORA50A	CNOT1	0	0	0	0	0	0	0
SNORA70F	COBLL1	4	4	1	1	5	0	0		1
SNORA57	CSKMT	0	0	0	0	0	0	0
SNORA12	CWF19L1	1	1	2	2	3	0	0		2
SNORA26	DANCR	16	16	2	2	18	0	0		2
SNORD38C	DCP1A	0	0	0	4	0	0	4
SNORD117	DDX39B	2	2	1	1	3	0	0		1
SNORA9B	DDX55	0	0	0	1	0	0	1
SNORA11B	DGLUCY	8	8	5	5	13	0	0		5
SNORA56	DKC1	9	9	3	3	12	0	0		3
SNORA36A	DKC1	9	9	3	3	12	0	0		3
SNORA41	EEF1B2	7	7	1	1	8	0	0		1
SNORD37	EEF2	1	1	1	1	2	0	0		1
SNORA19	EIF3A	1	1	0	0	1	0	0	1
SNORA48	EIF4A1	0	0	2	2	2	0	0		2
SNORA63	EIF4A2	155	155	0	0	155	0	0	155
SNORD66	EIF4G1	178	178	0	0	178	0	0	178
SNORA28	EIF5	13	13	3	3	16	0	0		3
SNORA13	EPB41L4A-AS1	0	0	3	3	3	0	0		3
SNORD31B	FAM155A	0	5	0	5	0	0	10
SNORA30B	FOCAD	0	5	0	31	0	0	36
SNORD69	GNL3	0	0	4	4	4	0	0		4
SNORA41B	HMGN2P46	0	1	0	2	0	0	3
SNORD14E	HSPA8	0	1	0	2	0	0	3
SNORD14C	HSPA8	0	1	0	2	0	0	3
SNORD14D	HSPA8	0	1	0	2	0	0	3
SNORD63	HSPA9	1	1	2	2	3	0	0		2
SNORA35	HTR2C	2	2	0	0	2	0	0	2
SNORD65C	IGF2BP3	0	8	0	1	0	0	9
SNORA2A	KANSL2	2	2	0	0	2	0	0	2
SNORA2B	KANSL2	2	2	0	0	2	0	0	2
SNORA2C	KANSL2	2	2	0	0	2	0	0	2
SNORA63E	LINC00888	0	190	0	0	155	0	190	155
SNORA63D	LINC00888	0	190	0	0	0	0	190
SNORA11D	MAGED4	2	2	9	9	11	0	0		9
SNORA37	MBD2	2	2	6	6	8	0	0		6
SNORD114-7	MEG8	10	10	2	2	12	0	0		2
SNORD114-14	MEG8	10	10	2	2	12	0	0		2
SNORD114-5	MEG8	10	10	2	2	12	0	0		2
SNORD114-16	MEG8	10	10	2	2	12	0	0		2
SNORD114-19	MEG8	10	10	2	2	12	0	0		2
SNORD114-31	MEG8	10	10	2	2	12	0	0		2
SNORD114-10	MEG8	10	10	2	2	12	0	0		2
SNORD114-23	MEG8	10	10	2	2	12	0	0		2
SNORD114-26	MEG8	10	10	2	2	12	0	0		2
SNORD114-28	MEG8	10	10	2	2	12	0	0		2
SNORD114-11	MEG8	10	10	2	2	12	0	0		2
SNORD114-25	MEG8	10	10	2	2	12	0	0		2
SNORD114-27	MEG8	10	10	2	2	12	0	0		2
SNORD114-2	MEG8	10	10	2	2	12	0	0		2
SNORD114-4	MEG8	10	10	2	2	12	0	0		2
SNORD114-9	MEG8	10	10	2	2	12	0	0		2
SNORD114-13	MEG8	10	10	2	2	12	0	0		2
SNORD114-6	MEG8	10	10	2	2	12	0	0		2
SNORD114-30	MEG8	10	10	2	2	12	0	0		2
SNORD114-15	MEG8	10	10	2	2	12	0	0		2
SNORD114-17	MEG8	10	10	2	2	12	0	0		2
SNORD113-4	MEG8	10	10	2	2	12	0	0		2
SNORD114-29	MEG8	10	10	2	2	12	0	0		2
SNORD114-3	MEG8	10	10	2	2	12	0	0		2
SNORD114-24	MEG8	10	10	2	2	12	0	0		2
SNORD114-20	MEG8	10	10	2	2	12	0	0		2
SNORD114-18	MEG8	10	10	2	2	12	0	0		2
SNORD114-12	MEG8	10	10	2	2	12	0	0		2
SNORD114-22	MEG8	10	10	2	2	12	0	0		2
SNORD114-21	MEG8	10	10	2	2	12	0	0		2
SNORD112	MEG8	0	10	0	2	0	0	12
SNORD74B	MIR99AHG	0	8	0	7	0	0	15
SNORA58	MRPL3	31	31	0	0	31	0	0	31
SNORA54	NAP1L4	0	0	2	2	2	0	0		2
SCARNA10	NCAPD2	11	11	0	0	11	0	0	11
SNORA75	NCL	0	0	3	3	3	0	0		3
SNORD20	NCL	0	0	3	3	3	0	0		3
SNORA38B	NOL11	8	8	0	0	8	0	0	8
SNORD23	NOP53	1	1	2	2	3	0	0		2
SNORD86	NOP56	8	8	0	0	8	0	0	8
SNORD110	NOP56	8	8	0	0	8	0	0	8
SNORD57	NOP56	8	8	0	0	8	0	0	8
SNORD56	NOP56	8	8	0	0	8	0	0	8
SNORA51	NOP56	8	8	0	0	8	0	0	8
SNORD70	NOP58	9	9	0	0	9	0	0	9
SNORD70A	NOP58	9	9	0	0	9	0	0	9
SNORD11	NOP58	9	9	0	0	9	0	0	9
SNORD11B	NOP58	9	9	0	0	9	0	0	9
SNORA11F	NUDT13	0	2	0	1	0	0	3
SNORA80B	ODC1	4	4	1	1	5	0	0		1
SNORA63C	OSCP1	0	1	0	0	0	0	1
SNORA24B	PARP16	0	1	0	0	0	0	1
SCARNA12	PHB2	12	12	0	0	12	0	0	12
RNU105B	PLCB1	0	13	0	0	0	0	13
SNORA14A	POR	5	5	0	0	5	0	0	5
SNORD105	PPAN	3	3	0	0	3	0	0	3
SNORD105B	PPAN	3	3	0	0	3	0	0	3
SNORA16B	PPP2R5A	10	10	0	0	10	0	0	10
SNORD127	PRPF39	1	1	7	7	8	0	0		7
SNORA38	PRRC2A	2	2	1	1	3	0	0		1
SNORD62B	PRRC2B	0	1	0	1	0	0	2
SNORD62A	PRRC2B	1	1	1	1	2	0	0		1
SNORD94	PTCD3	6	6	0	0	6	0	0	6
SNORA70E	RAB30	2	2	1	1	3	0	0		1
SNORA40B	RAB3GAP1	0	3	0	1	0	0	4
SNORA36B	RAB3GAP2	12	12	0	0	12	0	0	12
SNORD45B	RABGGTB	2	2	0	0	2	0	0	2
SNORD45C	RABGGTB	2	2	0	0	2	0	0	2
SNORA77B	RANBP1	0	16	0	4	0	0	20
SNORA70G	RAP1B	13	13	0	0	13	0	0	13
SNORD61	RBMX	3	3	2	2	5	0	0		2
SNORD77B	RGS22	0	13	0	0	0	0	13
SNORD89	RNF149	6	6	0	0	6	0	0	6
SNORA70	RPL10	10	10	3	3	13	0	0		3
SNORD35A	RPL13A	3	3	0	0	3	0	0	3
SNORA68	RPL18A	4	4	0	0	4	0	0	4
SNORA27	RPL21	2	2	0	0	2	0	0	2
SNORD102	RPL21	2	2	0	0	2	0	0	2
SNORA21	RPL23	4	4	1	1	5	0	0		1
SNORD42B	RPL23A	7	7	0	0	7	0	0	7
SNORD4A	RPL23A	7	7	0	0	7	0	0	7
SNORD4B	RPL23A	7	7	0	0	7	0	0	7
SNORA3A	RPL27A	0	0	2	2	2	0	0		2
SNORA3B	RPL27A	0	0	2	2	2	0	0		2
SNORD83B	RPL3	3	3	1	1	4	0	0		1
SNORD83A	RPL3	3	3	1	1	4	0	0		1
SNORA72	RPL30	11	11	0	1	11	0	1	11
SNORA7A	RPL32	0	0	2	2	2	0	0		2
SNORA7B	RPL32P3	31	31	0	0	31	0	0	31
SNORD72	RPL37	48	48	0	0	48	0	0	48
SNORA69	RPL39	4	4	1	1	5	0	0		1
SNORD18C	RPL4	1	1	0	0	1	0	0	1
SNORD18B	RPL4	1	1	0	0	1	0	0	1
SNORD21	RPL5	1	1	0	0	1	0	0	1
SNORA66	RPL5	1	1	0	0	1	0	0	1
SNORD24	RPL7A	1	1	1	1	2	0	0		1
SNORA52	RPLP2	0	0	2	2	2	0	0		2
SNORD35B	RPS11	3	3	0	0	3	0	0	3
SNORD101	RPS12	0	0	0	0	0	0	0
SNORD100	RPS12	0	0	0	0	0	0	0
SNORD14A	RPS13	0	5	0	0	0	0	5
SNORD15A	RPS3	5	5	1	1	6	0	0		1
SNORD15B	RPS3	5	5	1	1	6	0	0		1
SNORD73B	RPS3A	0	1	0	7	0	0	8
SNORD73A	RPS3A	1	1	7	7	8	0	0		7
SNORD38B	RPS8	2	2	0	0	2	0	0	2
SNORD111	SF3B3	1	1	0	0	1	0	0	1
SNORD111B	SF3B3	1	1	0	0	1	0	0	1
SNORD56B	SIPA1L1	1	1	2	2	3	0	0		2
SNORD28	SNHG1	0	0	0	0	0	0	0
SNORD27	SNHG1	0	0	0	0	0	0	0
SNORD26	SNHG1	0	0	0	0	0	0	0
SNORD22	SNHG1	0	0	0	0	0	0	0
SNORD30	SNHG1	0	0	0	0	0	0	0
SNORA71E	SNHG11	7	7	0	0	7	0	0	7
SNORA44	SNHG12	0	0	2	2	2	0	0		2
SNORA61	SNHG12	0	0	2	2	2	0	0		2
SNORA16A	SNHG12	0	0	2	2	2	0	0		2
SNORD115-34	SNHG14	2	0	4	0	0	6	0					6
SNORD115-12	SNHG14	2	0	4	0	0	6	0					6
SNORD115-25	SNHG14	2	0	4	0	0	6	0					6
SNORD115-29	SNHG14	2	0	4	0	0	6	0					6
SNORD115-2	SNHG14	2	0	4	0	0	6	0					6
SNORD115-9	SNHG14	0	0	0	0	0	0	0
SNORD115-21	SNHG14	0	0	0	0	0	0	0
SNORD115-14	SNHG14	2	0	4	0	0	6	0					6
SNORD115-19	SNHG14	0	0	0	0	0	0	0
SNORD115-3	SNHG14	2	0	4	0	0	6	0					6
SNORD115-18	SNHG14	2	0	4	0	0	6	0					6
SNORD115-24	SNHG14	2	0	4	0	0	6	0					6
SNORD115-41	SNHG14	2	0	4	0	0	6	0					6
SNORD115-11	SNHG14	2	0	4	0	0	6	0					6
SNORD115-5	SNHG14	2	0	4	0	0	6	0					6
SNORD115-39	SNHG14	2	0	4	0	0	6	0					6
SNORD115-33	SNHG14	2	0	4	0	0	6	0					6
SNORD115-37	SNHG14	2	0	4	0	0	6	0					6
SNORD116-10	SNHG14	1	0	4	0	0	5	0					5
SNORD115-4	SNHG14	2	0	4	0	0	6	0					6
SNORD115-8	SNHG14	2	0	4	0	0	6	0					6
SNORD115-16	SNHG14	2	0	4	0	0	6	0					6
SNORD115-28	SNHG14	2	0	4	0	0	6	0					6
SNORD115-6	SNHG14	2	0	4	0	0	6	0					6
SNORD115-32	SNHG14	2	0	4	0	0	6	0					6
SNORD115-30	SNHG14	2	0	4	0	0	6	0					6
SNORD115-42	SNHG14	0	0	0	0	0	0	0
SNORD115-27	SNHG14	2	0	4	0	0	6	0					6
SNORD115-22	SNHG14	2	0	4	0	0	6	0					6
SNORD115-23	SNHG14	2	0	4	0	0	6	0					6
SNORD115-17	SNHG14	2	0	4	0	0	6	0					6
SNORD115-48	SNHG14	2	0	5	0	0	7	0					7
SNORD115-15	SNHG14	2	0	4	0	0	6	0					6
SNORD115-1	SNHG14	2	0	4	0	0	6	0					6
SNORD115-38	SNHG14	2	0	4	0	0	6	0					6
SNORD115-10	SNHG14	2	0	4	0	0	6	0					6
SNORD115-20	SNHG14	2	0	4	0	0	6	0					6
SNORD115-35	SNHG14	2	0	4	0	0	6	0					6
SNORD115-31	SNHG14	2	0	4	0	0	6	0					6
SNORD115-44	SNHG14	2	0	4	0	0	6	0					6
SNORD115-43	SNHG14	0	0	0	0	0	0	0
SNORD115-36	SNHG14	2	0	4	0	0	6	0					6
SNORD116-11	SNHG14	1	0	4	0	0	5	0					5
SNORD116-14	SNHG14	1	0	4	0	0	5	0					5
SNORD116-18	SNHG14	1	0	4	0	0	5	0					5
SNORD116-9	SNHG14	0	0	0	0	0	0	0
SNORD116-2	SNHG14	1	0	4	0	0	5	0					5
SNORD116-3	SNHG14	1	0	4	0	0	5	0					5
SNORD116-8	SNHG14	1	0	4	0	0	5	0					5
SNORD116-7	SNHG14	0	0	0	0	0	0	0
SNORD116-13	SNHG14	1	0	4	0	0	5	0					5
SNORD116-15	SNHG14	1	0	4	0	0	5	0					5
SNORD116-12	SNHG14	1	0	4	0	0	5	0					5
SNORD116-29	SNHG14	1	0	4	0	0	5	0					5
SNORD116-16	SNHG14	1	0	4	0	0	5	0					5
SNORD116-24	SNHG14	1	0	4	0	0	5	0					5
SNORD116-23	SNHG14	1	0	4	0	0	5	0					5
SNORD116-6	SNHG14	0	0	0	0	0	0	0
SNORD116-19	SNHG14	0	0	0	0	0	0	0
SNORD115-45	SNHG14	2	0	5	0	0	7	0					7
SNORD115-47	SNHG14	2	0	5	0	0	7	0					7
SNORD108	SNHG14	1	0	4	0	0	5	0					5
SNORD116-26	SNHG14	1	0	4	0	0	5	0					5
SNORD116-27	SNHG14	1	0	4	0	0	5	0					5
SNORD116-30	SNHG14	0	0	0	0	0	0	0
SNORD116-25	SNHG14	1	0	4	0	0	5	0					5
SNORD115-40	SNHG14	2	0	4	0	0	6	0					6
SNORD115-13	SNHG14	2	0	4	0	0	6	0					6
SNORD109A	SNHG14	2	0	5	0	0	7	0					7
SNORD116-22	SNHG14	1	0	4	0	0	5	0					5
SNORD115-26	SNHG14	2	0	4	0	0	6	0					6
SNORD116-4	SNHG14	1	0	4	0	0	5	0					5
SNORD107	SNHG14	1	0	4	0	0	5	0					5
SNORD64	SNHG14	1	0	4	0	0	5	0					5
SNORD115-46	SNHG14	0	0	0	0	0	0	0
SNORD116-21	SNHG14	1	0	4	0	0	5	0					5
SNORD115-7	SNHG14	2	0	4	0	0	6	0					6
SNORD116-28	SNHG14	1	0	4	0	0	5	0					5
SNORD116-20	SNHG14	1	0	4	0	0	5	0					5
SNORA9	SNHG15	7	7	1	1	8	0	0		1
SNORD1B	SNHG16	9	9	0	0	9	0	0	9
SNORD1C	SNHG16	9	9	0	0	9	0	0	9
SNORD60	SNHG19	0	0	0	0	0	0	0
SNORD104	SNHG25	4	0	0	0	0	4	0			4		4
SNORA50C	SNHG25	4	0	0	0	0	4	0			4		4
SNORD93	SNHG26	8	0	1	0	0	9	0					9
SNORD49B	SNHG29	2	2	4	4	6	0	0		4
SNORD49A	SNHG29	2	2	4	4	6	0	0		4
SNORD65	SNHG29	2	2	4	4	6	0	0		4
SNORA73B	SNHG3	0	0	0	2	0	0	2
SNORD7	SNHG30	0	0	3	0	0	3	0				3
SNORA70I	SNHG31	0	0	0	4	0	0	4
SNORD48	SNHG32	2	2	1	1	3	0	0		1
SNORD50B	SNHG5	5	5	0	0	5	0	0	5
SNORA17B	SNHG7	2	2	1	1	3	0	0		1
SNORA24	SNHG8	0	0	0	0	0	0	0
SNORD17	SNX5	2	2	2	2	4	0	0		2
SNORA30	SRCAP	5	6	0	0	5	0	1	5
SNORA32	TAF1D	2	2	3	3	5	0	0		3
SNORA1	TAF1D	2	2	3	3	5	0	0		3
SNORA25	TAF1D	2	2	3	3	5	0	0		3
SNORA18	TAF1D	2	2	3	3	5	0	0		3
SNORA8	TAF1D	2	2	3	3	5	0	0		3
SNORD5	TAF1D	2	2	3	3	5	0	0		3
SNORA5B	TBRG4	8	8	1	1	9	0	0		1
SNORA5C	TBRG4	8	8	1	1	9	0	0		1
SNORA5A	TBRG4	8	8	1	1	9	0	0		1
SNORA29	TCP1	0	0	0	0	0	0	0
SNORA20	TCP1	0	0	0	0	0	0	0
SCARNA18	TMEM167A	1	1	4	4	5	0	0		4
SNORD41	TNPO2	5	5	1	1	6	0	0		1
SNORA14B	TOMM20	11	11	0	0	11	0	0	11
SNORA31	TPT1	0	0	1	1	1	0	0		1
SNORA11	TRO	4	2	8	7	12	3	0		8
SNORA58B	UBAP2L	0	15	0	0	0	0	15
SNORA80A	URB1	0	0	0	0	0	0	0
SNORA70B	USP34	25	27	0	0	25	0	2	25
SNORD53	WDR43	6	6	0	0	6	0	0	6
SNORD53B	WDR43	0	6	0	0	0	0	6
SNORA47	ZBED3	0	0	5	5	5	0	0		5
SNORD12C	ZFAS1	3	3	1	1	4	0	0		1
SNORD12	ZFAS1	3	3	1	1	4	0	0		1
SNORD12B	ZFAS1	3	3	1	1	4	0	0		1
SNORA11C	ZNF157	4	4	6	6	10	0	0		6
SNORA80C	ZNF771	0	5	0	0	0	0	5

## Sheet: SKCM_AMP_DEL
		TCGA-SKCM							AMP	DEL	AMP snoRNA	DEL snoRNA	both AMP/DEL snoRNA
		Skin Cutaneous Melanoma							266	182	22	0	360
N° patients		367
snoRNA	host-gene	AMP snoRNA	AMP host gene	DEL snoRNA	DEL host gene	Altered Samples: both snoRNA/host-gene	Altered Samples: snoRNA	Altered Samples: host-gene	AMP Samples: both snoRNA/host-gene	DEL Samples: both snoRNA/host-gene	AMP snoRNA	DEL snoRNA	both AMP/DEL
SNORA36C	AAK1	1	1	0	0	1	0	0	1				0
SNORA80D	AIMP2	0	11	0	0	0	0	11					0
SNORD96B	AMMECR1	2	2	0	0	2	0	0	2				0
SNORA68B	ANKRD27	0	3	0	0	0	0	3					0
SNORD71	AP1G1	1	1	1	1	2	0	0		1			0
SNORA70C	ASTN2	1	1	0	1	1	0	1	1				0
SNORA77	ATP2B4	12	12	0	0	12	0	0	12				0
SNORD59A	ATP5F1B	6	6	0	0	6	0	0	6				0
SNORD88C	C19orf48	0	0	0	0	0	0	0					0
SNORD88B	C19orf48	0	0	0	0	0	0	0					0
SNORD98	CCAR1	0	0	0	0	0	0	0					0
SNORA22B	CCT6A	0	3	0	1	0	0	4					0
SNORA15	CCT6A	3	3	1	1	4	0	0		1			0
SNORA22	CCT6P1	2	2	0	0	2	0	0	2				0
SNORA15B-2	CCT6P1	0	2	0	0	0	0	2					0
SNORD67	CKAP5	2	2	0	0	2	0	0	2				0
SNORA50A	CNOT1	1	1	1	1	2	0	0		1			0
SNORA70F	COBLL1	1	1	0	0	1	0	0	1				0
SNORA57	CSKMT	0	0	0	0	0	0	0					0
SNORA12	CWF19L1	0	0	1	1	1	0	0		1			0
SNORA26	DANCR	6	6	0	0	6	0	0	6				0
SNORD38C	DCP1A	0	2	0	0	0	0	2					0
SNORD117	DDX39B	11	11	0	0	11	0	0	11				0
SNORA9B	DDX55	0	4	0	0	0	0	4					0
SNORA11B	DGLUCY	0	0	2	2	2	0	0		2			0
SNORA56	DKC1	5	5	1	1	6	0	0		1			0
SNORA36A	DKC1	5	5	1	1	6	0	0		1			0
SNORA41	EEF1B2	0	0	0	0	0	0	0					0
SNORD37	EEF2	0	0	1	1	1	0	0		1			0
SNORA19	EIF3A	0	0	3	3	3	0	0		3			0
SNORA48	EIF4A1	0	0	2	2	2	0	0		2			0
SNORA63	EIF4A2	2	2	1	1	3	0	0		1			0
SNORD66	EIF4G1	2	2	1	1	3	0	0		1			0
SNORA28	EIF5	0	0	3	3	3	0	0		3			0
SNORA13	EPB41L4A-AS1	2	2	2	2	4	0	0		2			0
SNORD31B	FAM155A	0	3	0	1	0	0	4					0
SNORA30B	FOCAD	0	1	0	25	0	0	26					0
SNORD69	GNL3	1	1	0	0	1	0	0	1				0
SNORA41B	HMGN2P46	0	0	0	4	0	0	4					0
SNORD14E	HSPA8	0	0	0	11	0	0	11					0
SNORD14C	HSPA8	0	0	0	11	0	0	11					0
SNORD14D	HSPA8	0	0	0	11	0	0	11					0
SNORD63	HSPA9	0	0	0	0	0	0	0					0
SNORA35	HTR2C	2	2	0	0	2	0	0	2				0
SNORD65C	IGF2BP3	0	7	0	0	0	0	7					0
SNORA2A	KANSL2	8	8	0	0	8	0	0	8				0
SNORA2B	KANSL2	8	8	0	0	8	0	0	8				0
SNORA2C	KANSL2	8	8	0	0	8	0	0	8				0
SNORA63E	LINC00888	0	2	0	2	0	0	4		0			0
SNORA63D	LINC00888	0	2	0	2	0	0	4					0
SNORA11D	MAGED4	1	1	1	1	2	0	0		1			0
SNORA37	MBD2	1	1	0	0	1	0	0	1				0
SNORD114-7	MEG8	0	0	3	3	3	0	0		3			0
SNORD114-14	MEG8	0	0	3	3	3	0	0		3			0
SNORD114-5	MEG8	0	0	3	3	3	0	0		3			0
SNORD114-16	MEG8	0	0	3	3	3	0	0		3			0
SNORD114-19	MEG8	0	0	3	3	3	0	0		3			0
SNORD114-31	MEG8	0	0	3	3	3	0	0		3			0
SNORD114-10	MEG8	0	0	3	3	3	0	0		3			0
SNORD114-23	MEG8	0	0	3	3	3	0	0		3			0
SNORD114-26	MEG8	0	0	3	3	3	0	0		3			0
SNORD114-28	MEG8	0	0	3	3	3	0	0		3			0
SNORD114-11	MEG8	0	0	3	3	3	0	0		3			0
SNORD114-25	MEG8	0	0	3	3	3	0	0		3			0
SNORD114-27	MEG8	0	0	3	3	3	0	0		3			0
SNORD114-2	MEG8	0	0	3	3	3	0	0		3			0
SNORD114-4	MEG8	0	0	3	3	3	0	0		3			0
SNORD114-9	MEG8	0	0	3	3	3	0	0		3			0
SNORD114-13	MEG8	0	0	3	3	3	0	0		3			0
SNORD114-6	MEG8	0	0	3	3	3	0	0		3			0
SNORD114-30	MEG8	0	0	3	3	3	0	0		3			0
SNORD114-15	MEG8	0	0	3	3	3	0	0		3			0
SNORD114-17	MEG8	0	0	3	3	3	0	0		3			0
SNORD113-4	MEG8	0	0	3	3	3	0	0		3			0
SNORD114-29	MEG8	0	0	3	3	3	0	0		3			0
SNORD114-3	MEG8	0	0	3	3	3	0	0		3			0
SNORD114-24	MEG8	0	0	3	3	3	0	0		3			0
SNORD114-20	MEG8	0	0	3	3	3	0	0		3			0
SNORD114-18	MEG8	0	0	3	3	3	0	0		3			0
SNORD114-12	MEG8	0	0	3	3	3	0	0		3			0
SNORD114-22	MEG8	0	0	3	3	3	0	0		3			0
SNORD114-21	MEG8	0	0	3	3	3	0	0		3			0
SNORD112	MEG8	0	0	0	3	0	0	3					0
SNORD74B	MIR99AHG	0	1	0	4	0	0	5					0
SNORA58	MRPL3	1	1	0	0	1	0	0	1				0
SNORA54	NAP1L4	0	0	0	0	0	0	0					0
SCARNA10	NCAPD2	4	4	0	0	4	0	0	4				0
SNORA75	NCL	0	0	0	0	0	0	0					0
SNORD20	NCL	0	0	0	0	0	0	0					0
SNORA38B	NOL11	10	10	0	0	10	0	0	10				0
SNORD23	NOP53	0	0	0	0	0	0	0					0
SNORD86	NOP56	0	0	0	0	0	0	0					0
SNORD110	NOP56	0	0	0	0	0	0	0					0
SNORD57	NOP56	0	0	0	0	0	0	0					0
SNORD56	NOP56	0	0	0	0	0	0	0					0
SNORA51	NOP56	0	0	0	0	0	0	0					0
SNORD70	NOP58	0	0	0	0	0	0	0					0
SNORD70A	NOP58	0	0	0	0	0	0	0					0
SNORD11	NOP58	0	0	0	0	0	0	0					0
SNORD11B	NOP58	0	0	0	0	0	0	0					0
SNORA11F	NUDT13	0	0	0	0	0	0	0					0
SNORA80B	ODC1	1	1	0	0	1	0	0	1				0
SNORA63C	OSCP1	0	1	0	0	0	0	1					0
SNORA24B	PARP16	0	1	0	0	0	0	1					0
SCARNA12	PHB2	4	4	0	0	4	0	0	4				0
RNU105B	PLCB1	0	0	0	1	0	0	1					0
SNORA14A	POR	2	2	0	0	2	0	0	2				0
SNORD105	PPAN	0	0	0	0	0	0	0					0
SNORD105B	PPAN	0	0	0	0	0	0	0					0
SNORA16B	PPP2R5A	7	7	1	1	8	0	0		1			0
SNORD127	PRPF39	0	0	0	0	0	0	0					0
SNORA38	PRRC2A	11	11	0	0	11	0	0	11				0
SNORD62B	PRRC2B	0	0	0	0	0	0	0					0
SNORD62A	PRRC2B	0	0	0	0	0	0	0					0
SNORD94	PTCD3	2	2	0	0	2	0	0	2				0
SNORA70E	RAB30	6	6	4	4	10	0	0		4			0
SNORA40B	RAB3GAP1	0	0	0	0	0	0	0					0
SNORA36B	RAB3GAP2	7	7	1	1	8	0	0		1			0
SNORD45B	RABGGTB	1	1	0	0	1	0	0	1				0
SNORD45C	RABGGTB	1	1	0	0	1	0	0	1				0
SNORA77B	RANBP1	0	11	0	0	0	0	11					0
SNORA70G	RAP1B	9	11	0	0	9	0	2	9				0
SNORD61	RBMX	1	1	0	0	1	0	0	1				0
SNORD77B	RGS22	0	8	0	0	0	0	8					0
SNORD89	RNF149	0	0	0	0	0	0	0					0
SNORA70	RPL10	5	5	1	1	6	0	0		1			0
SNORD35A	RPL13A	0	0	0	0	0	0	0					0
SNORA68	RPL18A	4	4	0	0	4	0	0	4				0
SNORA27	RPL21	1	1	0	0	1	0	0	1				0
SNORD102	RPL21	1	1	0	0	1	0	0	1				0
SNORA21	RPL23	1	1	0	0	1	0	0	1				0
SNORD42B	RPL23A	2	2	0	0	2	0	0	2				0
SNORD4A	RPL23A	2	2	0	0	2	0	0	2				0
SNORD4B	RPL23A	2	2	0	0	2	0	0	2				0
SNORA3A	RPL27A	0	0	0	0	0	0	0					0
SNORA3B	RPL27A	0	0	0	0	0	0	0					0
SNORD83B	RPL3	8	8	0	0	8	0	0	8				0
SNORD83A	RPL3	8	8	0	0	8	0	0	8				0
SNORA72	RPL30	9	9	0	0	9	0	0	9				0
SNORA7A	RPL32	1	1	1	1	2	0	0		1			0
SNORA7B	RPL32P3	2	2	0	0	2	0	0	2				0
SNORD72	RPL37	6	6	0	0	6	0	0	6				0
SNORA69	RPL39	2	2	0	0	2	0	0	2				0
SNORD18C	RPL4	3	3	0	0	3	0	0	3				0
SNORD18B	RPL4	3	3	0	0	3	0	0	3				0
SNORD21	RPL5	3	3	0	0	3	0	0	3				0
SNORA66	RPL5	3	3	0	0	3	0	0	3				0
SNORD24	RPL7A	0	0	0	0	0	0	0					0
SNORA52	RPLP2	1	1	0	0	1	0	0	1				0
SNORD35B	RPS11	0	0	0	0	0	0	0					0
SNORD101	RPS12	1	1	4	4	5	0	0		4			0
SNORD100	RPS12	1	1	4	4	5	0	0		4			0
SNORD14A	RPS13	0	1	0	0	0	0	1					0
SNORD15A	RPS3	12	12	0	0	12	0	0	12				0
SNORD15B	RPS3	12	12	0	0	12	0	0	12				0
SNORD73B	RPS3A	0	3	0	1	0	0	4					0
SNORD73A	RPS3A	3	3	1	1	4	0	0		1			0
SNORD38B	RPS8	2	2	0	0	2	0	0	2				0
SNORD111	SF3B3	1	1	0	0	1	0	0	1				0
SNORD111B	SF3B3	1	1	0	0	1	0	0	1				0
SNORD56B	SIPA1L1	0	0	1	2	1	0	1		1			0
SNORD28	SNHG1	0	0	0	0	0	0	0					0
SNORD27	SNHG1	0	0	0	0	0	0	0					0
SNORD26	SNHG1	0	0	0	0	0	0	0					0
SNORD22	SNHG1	0	0	0	0	0	0	0					0
SNORD30	SNHG1	0	0	0	0	0	0	0					0
SNORA71E	SNHG11	4	4	0	0	4	0	0	4				0
SNORA44	SNHG12	2	2	1	1	3	0	0		1			0
SNORA61	SNHG12	2	2	1	1	3	0	0		1			0
SNORA16A	SNHG12	2	2	1	1	3	0	0		1			0
SNORD115-34	SNHG14	1	0	3	0	0	4	0					4
SNORD115-12	SNHG14	1	0	5	0	0	6	0					6
SNORD115-25	SNHG14	1	0	3	0	0	4	0					4
SNORD115-29	SNHG14	1	0	5	0	0	6	0					6
SNORD115-2	SNHG14	1	0	5	0	0	6	0					6
SNORD115-9	SNHG14	0	0	0	0	0	0	0					0
SNORD115-21	SNHG14	0	0	0	0	0	0	0					0
SNORD115-14	SNHG14	1	0	4	0	0	5	0					5
SNORD115-19	SNHG14	0	0	0	0	0	0	0					0
SNORD115-3	SNHG14	1	0	5	0	0	6	0					6
SNORD115-18	SNHG14	1	0	3	0	0	4	0					4
SNORD115-24	SNHG14	1	0	3	0	0	4	0					4
SNORD115-41	SNHG14	1	0	3	0	0	4	0					4
SNORD115-11	SNHG14	1	0	5	0	0	6	0					6
SNORD115-5	SNHG14	1	0	5	0	0	6	0					6
SNORD115-39	SNHG14	1	0	3	0	0	4	0					4
SNORD115-33	SNHG14	1	0	3	0	0	4	0					4
SNORD115-37	SNHG14	1	0	3	0	0	4	0					4
SNORD116-10	SNHG14	1	0	5	0	0	6	0					6
SNORD115-4	SNHG14	1	0	5	0	0	6	0					6
SNORD115-8	SNHG14	1	0	5	0	0	6	0					6
SNORD115-16	SNHG14	1	0	3	0	0	4	0					4
SNORD115-28	SNHG14	1	0	3	0	0	4	0					4
SNORD115-6	SNHG14	1	0	5	0	0	6	0					6
SNORD115-32	SNHG14	1	0	3	0	0	4	0					4
SNORD115-30	SNHG14	1	0	3	0	0	4	0					4
SNORD115-42	SNHG14	0	0	0	0	0	0	0					0
SNORD115-27	SNHG14	1	0	3	0	0	4	0					4
SNORD115-22	SNHG14	1	0	3	0	0	4	0					4
SNORD115-23	SNHG14	1	0	3	0	0	4	0					4
SNORD115-17	SNHG14	1	0	3	0	0	4	0					4
SNORD115-48	SNHG14	1	0	3	0	0	4	0					4
SNORD115-15	SNHG14	1	0	3	0	0	4	0					4
SNORD115-1	SNHG14	1	0	5	0	0	6	0					6
SNORD115-38	SNHG14	1	0	3	0	0	4	0					4
SNORD115-10	SNHG14	1	0	5	0	0	6	0					6
SNORD115-20	SNHG14	1	0	3	0	0	4	0					4
SNORD115-35	SNHG14	1	0	3	0	0	4	0					4
SNORD115-31	SNHG14	1	0	3	0	0	4	0					4
SNORD115-44	SNHG14	1	0	3	0	0	4	0					4
SNORD115-43	SNHG14	0	0	0	0	0	0	0					0
SNORD115-36	SNHG14	1	0	5	0	0	6	0					6
SNORD116-11	SNHG14	1	0	5	0	0	6	0					6
SNORD116-14	SNHG14	1	0	4	0	0	5	0					5
SNORD116-18	SNHG14	1	0	4	0	0	5	0					5
SNORD116-9	SNHG14	0	0	0	0	0	0	0					0
SNORD116-2	SNHG14	1	0	5	0	0	6	0					6
SNORD116-3	SNHG14	1	0	5	0	0	6	0					6
SNORD116-8	SNHG14	1	0	5	0	0	6	0					6
SNORD116-7	SNHG14	0	0	0	0	0	0	0					0
SNORD116-13	SNHG14	1	0	5	0	0	6	0					6
SNORD116-15	SNHG14	1	0	4	0	0	5	0					5
SNORD116-12	SNHG14	1	0	5	0	0	6	0					6
SNORD116-29	SNHG14	1	0	4	0	0	5	0					5
SNORD116-16	SNHG14	1	0	4	0	0	5	0					5
SNORD116-24	SNHG14	1	0	4	0	0	5	0					5
SNORD116-23	SNHG14	1	0	4	0	0	5	0					5
SNORD116-6	SNHG14	0	0	0	0	0	0	0					0
SNORD116-19	SNHG14	0	0	0	0	0	0	0					0
SNORD115-45	SNHG14	1	0	3	0	0	4	0					4
SNORD115-47	SNHG14	1	0	3	0	0	4	0					4
SNORD108	SNHG14	1	0	5	0	0	6	0					6
SNORD116-26	SNHG14	1	0	4	0	0	5	0					5
SNORD116-27	SNHG14	1	0	4	0	0	5	0					5
SNORD116-30	SNHG14	0	0	0	0	0	0	0					0
SNORD116-25	SNHG14	1	0	4	0	0	5	0					5
SNORD115-40	SNHG14	1	0	3	0	0	4	0					4
SNORD115-13	SNHG14	1	0	4	0	0	5	0					5
SNORD109A	SNHG14	1	0	5	0	0	6	0					6
SNORD116-22	SNHG14	1	0	4	0	0	5	0					5
SNORD115-26	SNHG14	1	0	3	0	0	4	0					4
SNORD116-4	SNHG14	1	0	5	0	0	6	0					6
SNORD107	SNHG14	1	0	5	0	0	6	0					6
SNORD64	SNHG14	1	0	5	0	0	6	0					6
SNORD115-46	SNHG14	0	0	0	0	0	0	0					0
SNORD116-21	SNHG14	1	0	4	0	0	5	0					5
SNORD115-7	SNHG14	1	0	5	0	0	6	0					6
SNORD116-28	SNHG14	1	0	4	0	0	5	0					5
SNORD116-20	SNHG14	1	0	4	0	0	5	0					5
SNORA9	SNHG15	3	3	0	0	3	0	0	3				0
SNORD1B	SNHG16	10	10	1	1	11	0	0		1			0
SNORD1C	SNHG16	10	10	1	1	11	0	0		1			0
SNORD60	SNHG19	0	0	0	0	0	0	0					0
SNORD104	SNHG25	8	0	0	0	0	8	0			8		8
SNORA50C	SNHG25	8	0	0	0	0	8	0			8		8
SNORD93	SNHG26	5	0	0	0	0	5	0			5		5
SNORD49B	SNHG29	1	1	1	1	2	0	0		1			0
SNORD49A	SNHG29	1	1	1	1	2	0	0		1			0
SNORD65	SNHG29	1	1	1	1	2	0	0		1			0
SNORA73B	SNHG3	0	2	0	1	0	0	3					0
SNORD7	SNHG30	1	0	0	0	0	1	0			1		1
SNORA70I	SNHG31	0	1	0	0	0	0	1					0
SNORD48	SNHG32	11	11	0	0	11	0	0	11				0
SNORD50B	SNHG5	2	2	4	4	6	0	0		4			0
SNORA17B	SNHG7	1	1	0	0	1	0	0	1				0
SNORA24	SNHG8	1	1	0	0	1	0	0	1				0
SNORD17	SNX5	1	1	0	0	1	0	0	1				0
SNORA30	SRCAP	1	1	0	0	1	0	0	1				0
SNORA32	TAF1D	4	4	5	5	9	0	0		5			0
SNORA1	TAF1D	4	4	5	5	9	0	0		5			0
SNORA25	TAF1D	4	4	5	5	9	0	0		5			0
SNORA18	TAF1D	4	4	5	5	9	0	0		5			0
SNORA8	TAF1D	4	4	5	5	9	0	0		5			0
SNORD5	TAF1D	4	4	5	5	9	0	0		5			0
SNORA5B	TBRG4	2	2	0	0	2	0	0	2				0
SNORA5C	TBRG4	2	2	0	0	2	0	0	2				0
SNORA5A	TBRG4	2	2	0	0	2	0	0	2				0
SNORA29	TCP1	1	1	4	4	5	0	0		4			0
SNORA20	TCP1	1	1	4	4	5	0	0		4			0
SCARNA18	TMEM167A	2	2	1	1	3	0	0		1			0
SNORD41	TNPO2	0	1	0	0	0	0	1					0
SNORA14B	TOMM20	9	9	0	0	9	0	0	9				0
SNORA31	TPT1	1	1	1	1	2	0	0		1			0
SNORA11	TRO	2	2	0	0	2	0	0	2				0
SNORA58B	UBAP2L	0	9	0	0	0	0	9					0
SNORA80A	URB1	0	0	0	0	0	0	0					0
SNORA70B	USP34	1	1	0	0	1	0	0	1				0
SNORD53	WDR43	2	2	0	0	2	0	0	2				0
SNORD53B	WDR43	0	2	0	0	0	0	2					0
SNORA47	ZBED3	1	1	0	0	1	0	0	1				0
SNORD12C	ZFAS1	5	6	0	0	5	0	1	5				0
SNORD12	ZFAS1	5	6	0	0	5	0	1	5				0
SNORD12B	ZFAS1	5	6	0	0	5	0	1	5				0
SNORA11C	ZNF157	0	0	0	0	0	0	0					0
SNORA80C	ZNF771	0	1	0	0	0	0	1					0

[truncated: 5 more sheets: LUAD_AMP_DEL, UCEC_AMP_DEL, OV_AMP_DEL, GBM_AMP_DEL, Total_summary]
