# Supplementary material for: Separated Siamese Twins: Intronic Small Nucleolar RNAs and Matched Host Genes May be Altered in Conjunction or Separately in Multiple Cancer Types
Source: Cells. 2020 Feb 7;9(2):387. doi: 10.3390/cells9020387 (PMC7072173; doi:10.3390/cells9020387)
Supplement: Supplementary file 1 [file cells-09-00387-s001.zip › Supplementary material/Supplementary Table 2.xlsx]

## Sheet: summary_mRNA
Cancer type	co-occurence mRNA High snoRNA/hostgene	co-occurence mRNA Low snoRNA/hostgene	mRNA High snoRNA	mRNA Low DEL snoRNA
TCGA-HNSC
TCGA-KIRC
TCGA-BRCA
TCGA-COAD
TCGA-LUSC
TCGA-SKCM
TCGA-LUAD
TCGA-UCEC
TCGA-OV
TCGA-GBM

## Sheet: summary
	TCGA-HNSC	TCGA-KIRC	TCGA-BRCA	TCGA-COAD	TCGA-LUSC	TCGA-SKCM	TCGA-LUAD	TCGA-UCEC	TCGA-OV	TCGA-GBM
	Head and Neck squamous cell carcinoma	Kidney renal clear cell carcinoma	Breast invasive carcinoma	Colorectal adeno-carcinoma	Lung squamous cell carcinoma	Skin Cutaneous Melanoma	Lung adeno-carcinoma	Uterine Corpus Endometrial Carcinoma	Ovarian serous cystadeno-carcinoma	Glioblastoma multiforme
	496	354	1070	592	487	367	511	509	398	575
	% Samples with mRNA High	% Samples with mRNA High	% Samples with mRNA High	% Samples with mRNA High	% Samples with mRNA High	% Samples with mRNA High	% Samples with mRNA High	% Samples with mRNA High	% Samples with mRNA High	% Samples with mRNA High
SNORA36C/AAK1	0	0	0	0	0	0	0.195695	0	0	0
SNORA80D/AIMP2	0	0	0	0	0	0	0	0	0	0
SNORD96B/AMMECR1	0	0	0	0	0	0	0	0	0	0
SNORA68B/ANKRD27	0	0	0	0	0	0	0	0	0	0
SNORD71/AP1G1	0	0	0	0	0	0	0	0	0	0
SNORA70C/ASTN2	0	0.282486	0	0	0	0	0	0	0	0
SNORA77/ATP2B4	0.806452	1.12994	1.68224	0.506757	0	1.3624	0.978474	1.57171	0	0.0191304
SNORD59A/ATP5F1B	0	0	0	0	0	0	0	0	0	0
SNORD88C/C19orf48	0	0	0	0	0	0	0	0	0	0
SNORD88B/C19orf48	0	0	0	0	0	0	0	0	0	0.00173913
SNORD98/CCAR1	0	0	0	0	0	0	0	0	0	0
SNORA22B/CCT6A	0	0	0	0	0	0	0	0	0	0
SNORA15/CCT6A	0	4.51977	4.76636	4.39189	6.77618	3.54223	3.5225	1.17878	0	0.00869565
SNORA22/CCT6P1	2.01613	2.54237	1.40187	3.88514	6.3655	4.90463	6.06654	0.785855	0	0.00173913
SNORA15B-2/CCT6P1	0	0	0	0	0	0	0	0	0	0
SNORD67/CKAP5	0	0.282486	0	0	0	0	0	0	0	0.00173913
SNORA50A/CNOT1	0	4.51977	0.560748	0.844595	1.64271	0.817439	1.56556	0.589391	0	0.00695652
SNORA70F/COBLL1	0	0	0	0	0	0	0	0	0	0
SNORA57/CSKMT	3.02419	1.12994	0.654206	3.5473	0.205339	0.817439	4.69667	3.14342	1.75879	0.00521739
SNORA12/CWF19L1	0	1.12994	2.42991	3.20946	0.616016	2.45232	4.69667	1.17878	1.75879	0.00173913
SNORA26/DANCR	3.42742	0.282486	1.96262	3.20946	2.05339	2.17984	3.7182	0.589391	0	0.00695652
SNORD38C/DCP1A	0	0	0	0	0	0	0	0	0	0
SNORD117/DDX39B	0	0	0	0	0	0	0	0	0	0
SNORA9B/DDX55	0	0	0	0	0	0	0	0	0	0
SNORA11B/DGLUCY	0.403226	0	0.747664	0	0	0	0.195695	0.785855	0	0.00173913
SNORA56/DKC1	3.02419	3.38983	3.27103	4.72973	3.49076	4.08719	2.73973	6.28684	0	0.00347826
SNORA36A/DKC1	0.201613	2.82486	2.61682	1.01351	0	3.26975	0.978474	1.37525	0	0.00173913
SNORA41/EEF1B2	3.22581	2.54237	4.76636	4.56081	2.46407	3.26975	2.54403	1.57171	0	0.013913
SNORD37/EEF2	0	0	0	0	0	0	0	0	0	0
SNORA19/EIF3A	0	0.564972	0.841121	0	0	0.817439	0.587084	0	0	0
SNORA48/EIF4A1	2.01613	1.12994	0.934579	2.02703	0.205339	1.08992	2.54403	0.785855	0	0.00347826
SNORA63/EIF4A2	4.6371	0.564972	1.21495	0.506757	18.8912	2.17984	0.978474	5.30452	1.00503	0.00347826
SNORD66/EIF4G1	0	0	0	0	0	0	0	0	0	0
SNORA28/EIF5	0	1.12994	0.560748	0	0.205339	0	0.782779	0.785855	0	0.00695652
SNORA13/EPB41L4A-AS1	2.62097	0.282486	1.30841	1.52027	0.616016	2.17984	0.391389	0.982318	0	0.00869565
SNORD31B/FAM155A	0	0	0	0	0	0	0	0	0	0
SNORA30B/FOCAD	0	0	0	0	0	0	0	0	0	0
SNORD69/GNL3	0	0	0	0	0	0	0	0	0	0
SNORA41B/HMGN2P46	0	0	0	0	0	0	0	0	0	0
SNORD14E/HSPA8	0	0	0	0	0	0	0	0	0	0
SNORD14C/HSPA8	0	0	0	0	0	0	0	0	0	0
SNORD14D/HSPA8	0	0	0	0	0	0	0	0	0	0
SNORD63/HSPA9	0	0	0	0	0	0	0	0	0	0
SNORA35/HTR2C	0	0.282486	0	0	0	0	0	0	0	0
SNORD65C/IGF2BP3	0	0	0	0	0	0	0	0	0	0
SNORA2A/KANSL2	0	4.23729	4.95327	1.85811	4.31211	3.81471	5.28376	0.785855	0	0.0104348
SNORA2B/KANSL2	0	1.69492	2.33645	1.52027	1.64271	1.90736	2.15264	0.392927	0	0.00521739
SNORA2C/KANSL2	0	3.38983	2.52336	4.05405	5.33881	4.35967	6.65362	0.785855	0	0.00347826
SNORA63E/LINC00888	0	0	0	0	0	0	0	0	0	0
SNORA63D/LINC00888	0	0	0	0	0	0	0	0	0	0
SNORA11D/MAGED4	1.00806	0.564972	1.02804	0.168919	2.25873	0.817439	1.17417	0.785855	0	0.013913
SNORA37/MBD2	0	0.847458	1.96262	0.506757	2.6694	1.08992	3.91389	0.392927	0	0.00869565
SNORD114-7/MEG8	0	0	0	0	0	0	0	0	0	0
SNORD114-14/MEG8	0	0	0	0	0	0	0	0	0	0
SNORD114-5/MEG8	0	0	0	0	0	0	0	0	0	0
SNORD114-16/MEG8	0	0	0	0	0	0	0	0	0	0
SNORD114-19/MEG8	0	0	0	0	0	0	0	0	0	0
SNORD114-31/MEG8	0	0	0	0	0	0	0	0	0	0
SNORD114-10/MEG8	0	0	0	0	0	0	0	0	0	0
SNORD114-23/MEG8	0	0	0	0	0	0	0	0	0	0
SNORD114-26/MEG8	0	0	0	0	0	0	0	0	0	0
SNORD114-28/MEG8	0	0	0	0	0	0	0	0	0	0
SNORD114-11/MEG8	0	0	0	0	0	0	0	0	0	0
SNORD114-25/MEG8	0	0	0	0	0	0	0	0	0	0
SNORD114-27/MEG8	0	0	0	0	0	0	0	0	0	0
SNORD114-2/MEG8	0	0	0	0	0	0	0	0	0	0
SNORD114-4/MEG8	0	0	0	0	0	0	0	0	0	0
SNORD114-9/MEG8	0	0	0	0	0	0	0	0	0	0
SNORD114-13/MEG8	0	0	0	0	0	0	0	0	0	0
SNORD114-6/MEG8	0	0	0	0	0	0	0	0	0	0
SNORD114-30/MEG8	0	0	0	0	0	0	0	0	0	0
SNORD114-15/MEG8	0	0	0	0	0	0	0	0	0	0
SNORD114-17/MEG8	0	0	0	0	0	0	0	0	0	0
SNORD113-4/MEG8	0	0	0	0	0	0	0	0	0	0
SNORD114-29/MEG8	0	0	0	0	0	0	0	0	0	0
SNORD114-3/MEG8	0	0	0	0	0	0	0	0	0	0
SNORD114-24/MEG8	0	0	0	0	0	0	0	0	0	0
SNORD114-20/MEG8	0	0	0	0	0	0	0	0	0	0
SNORD114-18/MEG8	0	0	0	0	0	0	0	0	0	0
SNORD114-12/MEG8	0	0	0	0	0	0	0	0	0	0
SNORD114-22/MEG8	0	0	0	0	0	0	0	0	0	0
SNORD114-21/MEG8	0	0	0	0	0	0	0	0	0	0
SNORD112/MEG8	0	0	0	0	0	0	0	0	0	0
SNORD74B/MIR99AHG	0	0	0	0	0	0	0	0	0	0
SNORA58/MRPL3	0	1.41243	0.560748	0.506757	0	0	0.782779	0.196464	0	0.00521739
SNORA54/NAP1L4	0	1.12994	0.747664	0.675676	0.205339	2.17984	4.10959	0.589391	0	0.00695652
SCARNA10/NCAPD2	2.21774	1.41243	0.560748	3.04054	3.08008	0.817439	6.06654	2.55403	2.01005	0.00173913
SNORA75/NCL	0	4.51977	2.8972	3.37838	3.6961	4.35967	3.7182	1.17878	0	0.00521739
SNORD20/NCL	0	0	0	0	0	0	0	0	0	0
SNORA38B/NOL11	0	1.69492	0.841121	1.18243	1.02669	3.26975	4.89237	0.785855	0	0.00869565
SNORD23/NOP53	0	0	0.186916	0	0	0	0	0	0	0
SNORD86/NOP56	0	0	0	0	0	0	0	0	0	0
SNORD110/NOP56	0	0	0	0	0	0	0	0	0	0
SNORD57/NOP56	0	0	0	0	0	0	0	0	0	0
SNORD56/NOP56	0	0	0	0	0	0	0	0	0	0
SNORA51/NOP56	1.41129	3.67232	2.8972	4.22297	2.46407	3.54223	2.93542	0.392927	0	0.00521739
SNORD70/NOP58	0	0	0	0	0	0	0	0	0	0
SNORD70/NOP58	0	0	0	0	0	0	0	0	0	0
SNORD11/NOP58	0	0	0	0	0	0	0	0	0	0
SNORD11B/NOP58	0	0	0	0	0	0	0	0	0	0
SNORA11F/NUDT13	0	0	0	0	0	0	0	0	0	0
SNORA80B/ODC1	0	0	0	0	0	0	0	0	0	0
SNORA63C/OSCP1	0	0	0	0	0	0	0	0	0	0
SNORA24B/PARP16	0	0	0	0	0	0	0	0	0	0
SCARNA12/PHB2	0	2.82486	5.60748	6.08108	11.499	4.63215	3.91389	5.50098	4.52261	0.00521739
RNU105B/PLCB1	0	0	0	0	0	0	0	0	0	0
SNORA14A/POR	0.403226	2.25989	1.40187	0	0	0	1.56556	0.589391	0	0.00173913
SNORD105/PPAN	0	0	0	0	0	0	0	0	0	0
SNORD105B/PPAN	0	0	0	0	0	0	0	0	0	0
SNORA16B/PPP2R5A	2.01613	1.9774	5.3271	2.36486	2.87474	3.26975	4.50098	0.785855	0	0.00521739
SNORD127/PRPF39	0	0	0	0	0	0	0	0	0	0
SNORA38/PRRC2A	0	2.25989	0.841121	0.506757	0.616016	1.90736	1.17417	1.96464	0	0.00173913
SNORD62B/PRRC2B	0	0	0	0	0	0	0	0	0	0
SNORD62A/PRRC2B	0	0	0	0	0	0	0	0	0	0
SNORD94/PTCD3	0	1.69492	1.58879	1.85811	5.54415	0.817439	3.91389	1.76817	0	0.00347826
SNORA70E/RAB30	0	0	0	0	0	0	0	0	0	0
SNORA40B/RAB3GAP1	0	0	0	0	0	0	0	0	0	0
SNORA36B/RAB3GAP2	0	0.564972	0	0	0.410678	0	0	0.392927	0	0.00347826
SNORD45B/RABGGTB	0	0	0	0	0	0	0	0	0	0
SNORD45C/RABGGTB	0	0	0	0	0	0	0	0	0	0
SNORA77B/RANBP1	0	0	0	0	0	0	0	0	0	0
SNORA70G/RAP1B	0	0	0	0	0	0	0	0	0	0
SNORD61/RBMX	0	0	0	0	0	0	0	0	0	0
SNORD77B/RGS22	0	0	0	0	0	0	0	0	0	0
SNORD89/RNF149	0.806452	2.82486	3.17757	1.85811	1.23203	0.817439	1.36986	1.57171	0	0.00695652
SNORA70/RPL10	4.23387	1.9774	4.6729	2.36486	0.616016	5.17711	4.10959	0.982318	0	0.00347826
SNORD35A/RPL13A	0	0	0	0	0	0	0	0	0	0
SNORA68/RPL18A	2.82258	0.847458	1.40187	1.85811	6.3655	2.7248	2.73973	4.51866	0	0.00347826
SNORA27/RPL21	1.81452	0.847458	2.71028	6.75676	2.46407	2.45232	3.5225	0.196464	0	0.00521739
SNORD102/RPL21	0	0	0	0	0	0	0	0	0	0
SNORA21/RPL23	4.6371	0.282486	3.36449	1.68919	0.616016	3.81471	4.30528	3.53635	0	0.00173913
SNORD42B/RPL23A	0	0	0	0	0	0	0	0	0	0
SNORD4A/RPL23A	0	0	0	0	0	0	0	0	0	0
SNORD4B/RPL23A	0	0	0	0	0	0	0	0	0	0
SNORA3A/RPL27A	3.42742	1.12994	0.841121	3.88514	0.616016	5.72207	3.32681	0.392927	0	0.00521739
SNORA3B/RPL27A	3.42742	4.51977	1.58879	4.56081	3.28542	1.08992	3.32681	3.53635	0	0.00695652
SNORD83B/RPL3	0	0	0	0	0	0	0	0	0	0
SNORD83A/RPL3	0	0	0	0	0	0	0	0	0	0
SNORA72/RPL30	9.47581	2.82486	7.19626	5.40541	6.98152	4.90463	8.21918	7.07269	0	0.013913
SNORA7A/RPL32	0	0	0	0	0	0	0	0	0	0
SNORA7B/RPL32P3	5.84677	2.54237	3.27103	3.5473	8.00821	5.44959	2.73973	4.51866	2.01005	0.0104348
SNORD72/RPL37	0	0	0	0	0	0	0	0	0	0
SNORA69/RPL39	0.806452	0	0.841121	1.01351	0	1.08992	0	0.392927	0	0
SNORD18C/RPL4	0	0	0	0	0	0	0	0	0	0
SNORD18B/RPL4	0	0	0	0	0	0	0	0	0	0
SNORD21/RPL5	0	0	0	0	0	0	0	0	0	0
SNORA66/RPL5	1.81452	1.41243	1.7757	0.844595	2.6694	2.17984	0.782779	0.785855	0	0.00869565
SNORD24/RPL7A	0	0	0	0	0	0	0	0	0	0
SNORA52/RPLP2	3.02419	0.564972	4.48598	4.39189	2.25873	3.26975	3.91389	2.55403	0	0.00347826
SNORD35B/RPS11	0	0	0	0	0	0	0	0	0	0
SNORD101/RPS12	0	0	0	0	0	0	0	0	0	0
SNORD100/RPS12	0	0	0	0	0	0	0	0	0	0
SNORD14A/RPS13	0	0	0	0	0	0	0	0	0	0
SNORD15A/RPS3	4.23387	0.847458	1.40187	3.37838	6.77618	1.63488	5.47945	0.392927	0	0.00173913
SNORD15B/RPS3	4.23387	1.41243	1.02804	3.04054	5.33881	1.08992	5.47945	2.35756	0.502513	0.00521739
SNORD73B/RPS3A	0	0	0	0	0	0	0	0	0	0
SNORD73A/RPS3A	0	0	0	0	0	0	0	0	0	0
SNORD38B/RPS8	0	0	0	0	0	0	0	0	0	0
SNORD111/SF3B3	0	0	0	0	0	0	0	0	0	0
SNORD111B/SF3B3	0	0	0	0	0	0	0	0	0	0
SNORD56B/SIPA1L1	0	0	0	0	0	0	0	0	0	0
SNORD28/SNHG1	0	0	0	0	0	0	0	0	0	0
SNORD27/SNHG1	0	0	0	0	0	0	0	0	0	0
SNORD26/SNHG1	0	0	0	0	0	0	0	0	0	0
SNORD22/SNHG1	3.42742	0	0.934579	3.71622	0.205339	1.3624	5.87084	4.3222	0	0.00521739
SNORD30/SNHG1	0	0	0	0	0	0	0	0	0	0
SNORA71E/SNHG11	7.05645	5.08475	7.75701	23.9865	10.4723	8.17439	8.80626	7.07269	1.00503	0.0173913
SNORA44/SNHG12	2.62097	2.82486	1.68224	2.19595	2.6694	5.72207	4.30528	0.196464	0	0.0121739
SNORA61/SNHG12	4.23387	2.82486	6.07477	2.36486	2.6694	4.35967	4.69667	4.71513	0	0.013913
SNORA16A/SNHG12	3.83065	2.54237	2.71028	2.36486	2.6694	3.81471	4.69667	1.17878	0	0.00347826
SNORD115-34/SNHG14	0	0	0	0	0	0	0	0	0	0
SNORD115-12/SNHG14	0	0	0	0	0	0	0	0	0	0
SNORD115-25/SNHG14	0	0	0	0	0	0	0	0	0	0
SNORD115-29/SNHG14	0	0	0	0	0	0	0	0	0	0
SNORD115-2/SNHG14	0	0	0	0	0	0	0	0	0	0
SNORD115-9/SNHG14	0	0	0	0	0	0	0	0	0	0
SNORD115-21/SNHG14	0	0	0	0	0	0	0	0	0	0
SNORD115-14/SNHG14	0	0	0	0	0	0	0	0	0	0
SNORD115-19/SNHG14	0	0	0	0	0	0	0	0	0	0
SNORD115-3/SNHG14	0	0	0	0	0	0	0	0	0	0
SNORD115-18/SNHG14	0	0	0	0	0	0	0	0	0	0
SNORD115-24/SNHG14	0	0	0	0	0	0	0	0	0	0
SNORD115-41/SNHG14	0	0	0	0	0	0	0	0	0	0
SNORD115-11/SNHG14	0	0	0	0	0	0	0	0	0	0
SNORD115-5/SNHG14	0	0	0	0	0	0	0	0	0	0
SNORD115-39/SNHG14	0	0	0	0	0	0	0	0	0	0
SNORD115-33/SNHG14	0	0	0	0	0	0	0	0	0	0
SNORD115-37/SNHG14	0	0	0	0	0	0	0	0	0	0
SNORD116-10/SNHG14	0	0	0	0	0	0	0	0	0	0
SNORD115-4/SNHG14	0	0	0	0	0	0	0	0	0	0
SNORD115-8/SNHG14	0	0	0	0	0	0	0	0	0	0
SNORD115-16/SNHG14	0	0	0	0	0	0	0	0	0	0
SNORD115-28/SNHG14	0	0	0	0	0	0	0	0	0	0
SNORD115-6/SNHG14	0	0	0	0	0	0	0	0	0	0
SNORD115-32/SNHG14	0	0	0	0	0	0	0	0	0	0
SNORD115-30/SNHG14	0	0	0	0	0	0	0	0	0	0
SNORD115-42/SNHG14	0	0	0	0	0	0	0	0	0	0
SNORD115-27/SNHG14	0	0	0	0	0	0	0	0	0	0
SNORD115-22/SNHG14	0	0	0	0	0	0	0	0	0	0
SNORD115-23/SNHG14	0	0	0	0	0	0	0	0	0	0
SNORD115-17/SNHG14	0	0	0	0	0	0	0	0	0	0
SNORD115-48/SNHG14	0	0	0	0	0	0	0	0	0	0
SNORD115-15/SNHG14	0	0	0	0	0	0	0	0	0	0
SNORD115-1/SNHG14	0	0	0	0	0	0	0	0	0	0
SNORD115-38/SNHG14	0	0	0	0	0	0	0	0	0	0
SNORD115-10/SNHG14	0	0	0	0	0	0	0	0	0	0
SNORD115-20/SNHG14	0	0	0	0	0	0	0	0	0	0
SNORD115-35/SNHG14	0	0	0	0	0	0	0	0	0	0
SNORD115-31/SNHG14	0	0	0	0	0	0	0	0	0	0
SNORD115-44/SNHG14	0	0	0	0	0	0	0	0	0	0
SNORD115-43/SNHG14	0	0	0	0	0	0	0	0	0	0
SNORD115-36/SNHG14	0	0	0	0	0	0	0	0	0	0
SNORD116-11/SNHG14	0	0	0	0	0	0	0	0	0	0
SNORD116-14/SNHG14	0	0	0	0	0	0	0	0	0	0
SNORD116-18/SNHG14	0	0	0	0	0	0	0	0	0	0
SNORD116-9/SNHG14	0	0	0	0	0	0	0	0	0	0
SNORD116-2/SNHG14	0	0	0	0	0	0	0	0	0	0
SNORD116-3/SNHG14	0	0	0	0	0	0	0	0	0	0
SNORD116-8/SNHG14	0	0	0	0	0	0	0	0	0	0
SNORD116-7/SNHG14	0	0	0	0	0	0	0	0	0	0
SNORD116-13/SNHG14	0	0	0	0	0	0	0	0	0	0
SNORD116-15/SNHG14	0	0	0	0	0	0	0	0	0	0
SNORD116-12/SNHG14	0	0	0	0	0	0	0	0	0	0
SNORD116-29/SNHG14	0	0	0	0	0	0	0	0	0	0
SNORD116-16/SNHG14	0	0	0	0	0	0	0	0	0	0
SNORD116-24/SNHG14	0	0	0	0	0	0	0	0	0	0
SNORD116-23/SNHG14	0	0	0	0	0	0	0	0	0	0
SNORD116-6/SNHG14	0	0	0	0	0	0	0	0	0	0
SNORD116-19/SNHG14	0	0	0	0	0	0	0	0	0	0
SNORD115-45/SNHG14	0	0	0	0	0	0	0	0	0	0
SNORD115-47/SNHG14	0	0	0	0	0	0	0	0	0	0
SNORD108/SNHG14	0	0	0	0	0	0	0	0	0	0
SNORD116-26/SNHG14	0	0	0	0	0	0	0	0	0	0
SNORD116-27/SNHG14	0	0	0	0	0	0	0	0	0	0
SNORD116-30/SNHG14	0	0	0	0	0	0	0	0	0	0
SNORD116-25/SNHG14	0	0	0	0	0	0	0	0	0	0
SNORD115-40/SNHG14	0	0	0	0	0	0	0	0	0	0
SNORD115-13/SNHG14	0	0	0	0	0	0	0	0	0	0
SNORD109A/SNHG14	0	0	0	0	0	0	0	0	0	0
SNORD116-22/SNHG14	0	0	0	0	0	0	0	0	0	0
SNORD115-26/SNHG14	0	0	0	0	0	0	0	0	0	0
SNORD116-4/SNHG14	0	0	0	0	0	0	0	0	0	0
SNORD107/SNHG14	0	0	0	0	0	0	0	0	0	0
SNORD64/SNHG14	0	0	0	0	0	0	0	0	0	0
SNORD115-46/SNHG14	0	0	0	0	0	0	0	0	0	0
SNORD116-21/SNHG14	0	0	0	0	0	0	0	0	0	0
SNORD115-7/SNHG14	0	0	0	0	0	0	0	0	0	0
SNORD116-28/SNHG14	0	0	0	0	0	0	0	0	0	0
SNORD116-20/SNHG14	0	0	0	0	0	0	0	0	0	0
SNORA9/SNHG15	2.01613	1.9774	1.58879	5.91216	6.16016	8.44687	6.26223	1.37525	0	0.00173913
SNORD1B/SNHG16	0	0	0	0	0	0	0	0	0	0
SNORD1C/SNHG16	0	0	0	0	0	0	0	0	0	0
SNORD60/SNHG19	0	0	0	0	0	0	0	0	0	0
SNORD104/SNHG25	0	0	0	0	0	0	0	0	0	0
SNORA50C/SNHG25	0	0	0	0	0	0	0	0	0	0
SNORD93/SNHG26	0	0	0	0	0	0	0	0	0	0
SNORD49B/SNHG29	0	0	0	0	0	0	0	0	0	0
SNORD49A/SNHG29	0	0	0	0	0	0	0	0	0	0
SNORD65/SNHG29	0	0	0	0	0	0	0	0	0	0
SNORA73B/SNHG3	0	0	0	0	0	0	0	0	0	0
SNORD7/SNHG30	0	0	0	0	0	0	0	0	0	0
SNORA70I/SNHG31	0	0	0	0	0	0	0	0	0	0
SNORD48/SNHG32	0	0	0	0	0	0	0	0	0	0
SNORD50B/SNHG5	0	0	0	0	0	0	0	0	0	0
SNORA17B/SNHG7	0	0	0	0	0	0	0	0	0	0
SNORA24/SNHG8	3.02419	3.10734	2.52336	2.36486	3.08008	2.99728	2.73973	0.785855	0	0.00521739
SNORD17/SNX5	0	0.564972	0.747664	15.2027	4.10678	1.3624	3.5225	2.55403	2.26131	0.00521739
SNORA30/SRCAP	0	0	0.186916	0	0	0	0.195695	0	0	0.00173913
SNORA32/TAF1D	1.6129	1.41243	2.33645	1.18243	0	1.3624	2.15264	0	0	0.00173913
SNORA1/TAF1D	1.20968	1.41243	2.80374	2.36486	1.02669	0.544959	2.73973	0.982318	0	0.0121739
SNORA25/TAF1D	4.43548	1.41243	2.61682	3.71622	3.28542	3.26975	1.95695	1.37525	0	0.0156522
SNORA18/TAF1D	4.83871	0.564972	1.02804	3.71622	4.51745	4.35967	4.30528	4.51866	1.00503	0.00173913
SNORA8/TAF1D	5.04032	1.41243	4.76636	3.71622	4.51745	3.81471	6.45793	4.71513	2.76382	0.013913
SNORD5/TAF1D	0	0	0	0	0	0	0	0	0	0
SNORA5B/TBRG4	0.806452	2.25989	1.7757	2.53378	3.6961	1.3624	4.69667	0.785855	0	0.013913
SNORA5C/TBRG4	5.04032	5.36723	6.91589	7.60135	8.62423	7.90191	9.19765	2.1611	0	0.00173913
SNORA5A/TBRG4	6.65323	1.12994	1.30841	6.75676	5.13347	6.53951	5.47945	3.73281	0	0.00347826
SNORA29/TCP1	0	1.9774	4.57944	4.39189	5.74949	2.99728	3.5225	1.57171	0	0.013913
SNORA20/TCP1	0	1.41243	3.27103	4.89865	5.33881	1.08992	2.54403	1.76817	0	0.00869565
SCARNA18/TMEM167A	0	0.847458	1.40187	0.168919	1.23203	0.27248	1.56556	0.196464	0	0.00869565
SNORD41/TNPO2	0	0	0	0	0	0	0	0	0	0
SNORA14B/TOMM20	4.83871	2.54237	1.02804	2.87162	7.59754	0.817439	7.82779	2.75049	0	0.00347826
SNORA31/TPT1	3.42742	0.847458	0.841121	3.71622	1.02669	4.08719	3.91389	0.196464	0	0.00521739
SNORA11/TRO	2.21774	1.69492	1.1215	1.85811	1.84805	4.35967	3.91389	1.37525	0	0.00521739
SNORA58B/UBAP2L	0	0	0	0	0	0	0	0	0	0
SNORA80A/URB1	2.82258	0.564972	6.16822	2.87162	2.46407	3.26975	3.13112	0.392927	0	0.00347826
SNORA70B/USP34	0	0.564972	0.560748	0	0.616016	0	0.782779	0.392927	0	0.00695652
SNORD53/WDR43	0	0	0	0	0	0	0	0	0	0
SNORD53B/WDR43	0	0	0	0	0	0	0	0	0	0
SNORA47/ZBED3	1.00806	5.08475	2.80374	3.37838	1.84805	4.35967	3.32681	0.392927	0	0.00347826
SNORD12C/ZFAS1	0	0	0	0	0	0	0	0	0	0
SNORD12/ZFAS1	0	0	0	0	0	0	0	0	0	0
SNORD12B/ZFAS1	0	0	0	0	0	0	0	0	0	0
SNORA11C/ZNF157	0	0	0	0	0	0	0	0	0	0
SNORA80C/ZNF771	0	0	0	0	0	0	0	0	0	0

## Sheet: HNSC_mRNAseq
		TCGA-HNSC
		Head and Neck squamous cell carcinoma
N° patients		496
snoRNA	host-gene	mRNA High snoRNA	mRNA High host-gene	mRNA Low snoRNA	mRNA Low host-gene	co-occurence High expression snoRNA/Host-gene	co-occurence Low expression snoRNA/Host-gene
SNORA36C	AAK1	0	22	0	5		0
SNORA80D	AIMP2	0	63	0	0		0
SNORD96B	AMMECR1	0	37	0	0		0
SNORA68B	ANKRD27	0	28	0	12		0
SNORD71	AP1G1	0	27	0	23		0
SNORA70C	ASTN2	0	24	0	0		0
SNORA77	ATP2B4	4	31	0	0	4	0
SNORD59A	ATP5F1B	0	31	0	1		0
SNORD88C	C19orf48	0	21	0	0		0
SNORD88B	C19orf48	0	21	0	0		0
SNORD98	CCAR1	0	11	0	19		0
SNORA22B	CCT6A	0	95	0	3		0
SNORA15	CCT6A	17	95	0	3		0
SNORA22	CCT6P1	10	40	0	0	10	0
SNORA15B-2	CCT6P1	0	40	0	0		0
SNORD67	CKAP5	0	34	0	9		0
SNORA50A	CNOT1	8	24	0	1		0
SNORA70F	COBLL1	0	25	0	0		0
SNORA57	CSKMT	15	18	0	0	15	0
SNORA12	CWF19L1	35	26	0	7		0
SNORA26	DANCR	17	37	0	0	17	0
SNORD38C	DCP1A	0	7	0	26		0
SNORD117	DDX39B	0	24	0	2		0
SNORA9B	DDX55	0	31	0	3		0
SNORA11B	DGLUCY	2	15	0	0	2	0
SNORA56	DKC1	15	48	0	0	15	0
SNORA36A	DKC1	1	48	0	0	1	0
SNORA41	EEF1B2	16	22	0	0	16	0
SNORD37	EEF2	0	19	0	7		0
SNORA19	EIF3A	0	11	0	31		0
SNORA48	EIF4A1	10	18	0	0	10	0
SNORA63	EIF4A2	23	100	0	0	23	0
SNORD66	EIF4G1	0	101	0	5		0
SNORA28	EIF5	3	50	0	6		0
SNORA13	EPB41L4A-AS1	13	22	0	0	13	0
SNORD31B	FAM155A	0	13	0	0		0
SNORA30B	FOCAD	0	28	0	29		0
SNORD69	GNL3	0	13	0	12		0
SNORA41B	HMGN2P46	0	21	0	0		0
SNORD14E	HSPA8	0	6	0	10		0
SNORD14C	HSPA8	0	6	0	10		0
SNORD14D	HSPA8	0	6	0	10		0
SNORD63	HSPA9	0	24	0	9		0
SNORA35	HTR2C	0	35	0	0		0
SNORD65C	IGF2BP3	0	38	0	0		0
SNORA2A	KANSL2	12	18	0	1		0
SNORA2B	KANSL2	12	18	0	1		0
SNORA2C	KANSL2	11	18	0	1		0
SNORA63E	LINC00888	0	0	0	0		0
SNORA63D	LINC00888	0	0	0	0		0
SNORA11D	MAGED4	5	9	0	0	5	0
SNORA37	MBD2	12	15	0	35		0
SNORD114-7	MEG8	0	36	0	0		0
SNORD114-14	MEG8	0	36	0	0		0
SNORD114-5	MEG8	0	36	0	0		0
SNORD114-16	MEG8	0	36	0	0		0
SNORD114-19	MEG8	0	36	0	0		0
SNORD114-31	MEG8	0	36	0	0		0
SNORD114-10	MEG8	0	36	0	0		0
SNORD114-23	MEG8	0	36	0	0		0
SNORD114-26	MEG8	0	36	0	0		0
SNORD114-28	MEG8	0	36	0	0		0
SNORD114-11	MEG8	0	36	0	0		0
SNORD114-25	MEG8	0	36	0	0		0
SNORD114-27	MEG8	0	36	0	0		0
SNORD114-2	MEG8	0	36	0	0		0
SNORD114-4	MEG8	0	36	0	0		0
SNORD114-9	MEG8	0	36	0	0		0
SNORD114-13	MEG8	0	36	0	0		0
SNORD114-6	MEG8	0	36	0	0		0
SNORD114-30	MEG8	0	36	0	0		0
SNORD114-15	MEG8	0	36	0	0		0
SNORD114-17	MEG8	0	36	0	0		0
SNORD113-4	MEG8	0	36	0	0		0
SNORD114-29	MEG8	0	36	0	0		0
SNORD114-3	MEG8	0	36	0	0		0
SNORD114-24	MEG8	0	36	0	0		0
SNORD114-20	MEG8	0	36	0	0		0
SNORD114-18	MEG8	0	36	0	0		0
SNORD114-12	MEG8	0	36	0	0		0
SNORD114-22	MEG8	0	36	0	0		0
SNORD114-21	MEG8	0	36	0	0		0
SNORD112	MEG8	0	36	0	0		0
SNORD74B	MIR99AHG	0	22	0	0		0
SNORA58	MRPL3	1	77	0	1		0
SNORA54	NAP1L4	5	22	0	8		0
SCARNA10	NCAPD2	11	58	0	0	11	0
SNORA75	NCL	12	20	0	15		0
SNORD20	NCL	0	20	0	15		0
SNORA38B	NOL11	9	47	0	12		0
SNORD23	NOP53	0	35	0	0		0
SNORD86	NOP56	0	42	0	0		0
SNORD110	NOP56	0	42	0	0		0
SNORD57	NOP56	0	42	0	0		0
SNORD56	NOP56	0	42	0	0		0
SNORA51	NOP56	7	42	0	0	7	0
SNORD70	NOP58	0	29	0	0		0
SNORD70	NOP58	0	29	0	0		0
SNORD11	NOP58	0	29	0	0		0
SNORD11B	NOP58	0	29	0	0		0
SNORA11F	NUDT13	0	25	0	0		0
SNORA80B	ODC1	0	38	0	0		0
SNORA63C	OSCP1	0	19	0	0		0
SNORA24B	PARP16	0	22	0	0		0
SCARNA12	PHB2	44	52	0	2		0
RNU105B	PLCB1	0	41	0	0		0
SNORA14A	POR	2	42	0	0	2	0
SNORD105	PPAN	0	20	0	0		0
SNORD105B	PPAN	0	20	0	0		0
SNORA16B	PPP2R5A	10	41	0	0	10	0
SNORD127	PRPF39	0	23	0	0		0
SNORA38	PRRC2A	16	35	0	12		0
SNORD62B	PRRC2B	0	41	0	4		0
SNORD62A	PRRC2B	0	41	0	4		0
SNORD94	PTCD3	20	33	0	1		0
SNORA70E	RAB30	0	27	0	0		0
SNORA40B	RAB3GAP1	0	13	0	20		0
SNORA36B	RAB3GAP2	0	32	0	8		0
SNORD45B	RABGGTB	0	15	0	0		0
SNORD45C	RABGGTB	0	15	0	0		0
SNORA77B	RANBP1	0	44	0	0		0
SNORA70G	RAP1B	0	29	0	1		0
SNORD61	RBMX	0	24	0	1		0
SNORD77B	RGS22	0	16	0	0		0
SNORD89	RNF149	21	17	0	0	4	0
SNORA70	RPL10	21	38	0	0	21	0
SNORD35A	RPL13A	0	29	0	0		0
SNORA68	RPL18A	14	20	0	0	14	0
SNORA27	RPL21	9	18	0	0	9	0
SNORD102	RPL21	0	18	0	0		0
SNORA21	RPL23	23	33	0	0	23	0
SNORD42B	RPL23A	0	26	0	0		0
SNORD4A	RPL23A	0	26	0	0		0
SNORD4B	RPL23A	0	26	0	0		0
SNORA3A	RPL27A	34	17	0	0	17	0
SNORA3B	RPL27A	26	17	0	0	17	0
SNORD83B	RPL3	0	21	0	0		0
SNORD83A	RPL3	0	21	0	0		0
SNORA72	RPL30	47	59	0	0	47	0
SNORA7A	RPL32	0	12	0	0		0
SNORA7B	RPL32P3	29	71	0	0	29	0
SNORD72	RPL37	0	45	0	0		0
SNORA69	RPL39	4	24	0	0	4	0
SNORD18C	RPL4	0	29	0	0		0
SNORD18B	RPL4	0	29	0	0		0
SNORD21	RPL5	0	16	0	0		0
SNORA66	RPL5	9	16	0	0	9	0
SNORD24	RPL7A	0	51	0	0		0
SNORA52	RPLP2	34	15	0	0	15	0
SNORD35B	RPS11	0	29	0	0		0
SNORD101	RPS12	0	29	0	0		0
SNORD100	RPS12	0	29	0	0		0
SNORD14A	RPS13	0	28	0	0		0
SNORD15A	RPS3	21	28	0	0	21	0
SNORD15B	RPS3	21	28	0	0	21	0
SNORD73B	RPS3A	0	12	0	0		0
SNORD73A	RPS3A	0	12	0	0		0
SNORD38B	RPS8	0	23	0	0		0
SNORD111	SF3B3	0	32	0	2		0
SNORD111B	SF3B3	0	32	0	2		0
SNORD56B	SIPA1L1	0	20	0	3		0
SNORD28	SNHG1	0	25	0	0		0
SNORD27	SNHG1	0	25	0	0		0
SNORD26	SNHG1	0	25	0	0		0
SNORD22	SNHG1	17	25	0	0	17	0
SNORD30	SNHG1	0	25	0	0		0
SNORA71E	SNHG11	35	43	0	0	35	0
SNORA44	SNHG12	13	21	0	0	13	0
SNORA61	SNHG12	33	21	0	0	21	0
SNORA16A	SNHG12	19	21	0	0	19	0
SNORD115-34	SNHG14	0	0	0	0		0
SNORD115-12	SNHG14	0	0	0	0		0
SNORD115-25	SNHG14	0	0	0	0		0
SNORD115-29	SNHG14	0	0	0	0		0
SNORD115-2	SNHG14	0	0	0	0		0
SNORD115-9	SNHG14	0	0	0	0		0
SNORD115-21	SNHG14	0	0	0	0		0
SNORD115-14	SNHG14	0	0	0	0		0
SNORD115-19	SNHG14	0	0	0	0		0
SNORD115-3	SNHG14	0	0	0	0		0
SNORD115-18	SNHG14	0	0	0	0		0
SNORD115-24	SNHG14	0	0	0	0		0
SNORD115-41	SNHG14	0	0	0	0		0
SNORD115-11	SNHG14	0	0	0	0		0
SNORD115-5	SNHG14	0	0	0	0		0
SNORD115-39	SNHG14	0	0	0	0		0
SNORD115-33	SNHG14	0	0	0	0		0
SNORD115-37	SNHG14	0	0	0	0		0
SNORD116-10	SNHG14	0	0	0	0		0
SNORD115-4	SNHG14	0	0	0	0		0
SNORD115-8	SNHG14	0	0	0	0		0
SNORD115-16	SNHG14	0	0	0	0		0
SNORD115-28	SNHG14	0	0	0	0		0
SNORD115-6	SNHG14	0	0	0	0		0
SNORD115-32	SNHG14	0	0	0	0		0
SNORD115-30	SNHG14	0	0	0	0		0
SNORD115-42	SNHG14	0	0	0	0		0
SNORD115-27	SNHG14	0	0	0	0		0
SNORD115-22	SNHG14	0	0	0	0		0
SNORD115-23	SNHG14	0	0	0	0		0
SNORD115-17	SNHG14	0	0	0	0		0
SNORD115-48	SNHG14	0	0	0	0		0
SNORD115-15	SNHG14	0	0	0	0		0
SNORD115-1	SNHG14	0	0	0	0		0
SNORD115-38	SNHG14	0	0	0	0		0
SNORD115-10	SNHG14	0	0	0	0		0
SNORD115-20	SNHG14	0	0	0	0		0
SNORD115-35	SNHG14	0	0	0	0		0
SNORD115-31	SNHG14	0	0	0	0		0
SNORD115-44	SNHG14	0	0	0	0		0
SNORD115-43	SNHG14	0	0	0	0		0
SNORD115-36	SNHG14	0	0	0	0		0
SNORD116-11	SNHG14	0	0	0	0		0
SNORD116-14	SNHG14	0	0	0	0		0
SNORD116-18	SNHG14	0	0	0	0		0
SNORD116-9	SNHG14	0	0	0	0		0
SNORD116-2	SNHG14	0	0	0	0		0
SNORD116-3	SNHG14	0	0	0	0		0
SNORD116-8	SNHG14	0	0	0	0		0
SNORD116-7	SNHG14	0	0	0	0		0
SNORD116-13	SNHG14	0	0	0	0		0
SNORD116-15	SNHG14	0	0	0	0		0
SNORD116-12	SNHG14	0	0	0	0		0
SNORD116-29	SNHG14	0	0	0	0		0
SNORD116-16	SNHG14	0	0	0	0		0
SNORD116-24	SNHG14	0	0	0	0		0
SNORD116-23	SNHG14	0	0	0	0		0
SNORD116-6	SNHG14	0	0	0	0		0
SNORD116-19	SNHG14	0	0	0	0		0
SNORD115-45	SNHG14	0	0	0	0		0
SNORD115-47	SNHG14	0	0	0	0		0
SNORD108	SNHG14	0	0	0	0		0
SNORD116-26	SNHG14	0	0	0	0		0
SNORD116-27	SNHG14	0	0	0	0		0
SNORD116-30	SNHG14	0	0	0	0		0
SNORD116-25	SNHG14	0	0	0	0		0
SNORD115-40	SNHG14	0	0	0	0		0
SNORD115-13	SNHG14	2	0	0	0		0
SNORD109A	SNHG14	0	0	0	0		0
SNORD116-22	SNHG14	0	0	0	0		0
SNORD115-26	SNHG14	32	0	0	0		0
SNORD116-4	SNHG14	28	0	0	0		0
SNORD107	SNHG14	0	0	0	0		0
SNORD64	SNHG14	0	0	0	0		0
SNORD115-46	SNHG14	0	0	0	0		0
SNORD116-21	SNHG14	0	0	0	0		0
SNORD115-7	SNHG14	4	0	0	0		0
SNORD116-28	SNHG14	19	0	0	0		0
SNORD116-20	SNHG14	23	0	0	0		0
SNORA9	SNHG15	10	33	0	0	10	0
SNORD1B	SNHG16	0	0	0	0		0
SNORD1C	SNHG16	25	0	0	0		0
SNORD60	SNHG19	0	0	0	0		0
SNORD104	SNHG25	0	0	0	0		0
SNORA50C	SNHG25	2	0	0	0		0
SNORD93	SNHG26	0	0	0	0		0
SNORD49B	SNHG29	0	25	0	0		0
SNORD49A	SNHG29	0	25	0	0		0
SNORD65	SNHG29	0	25	0	0		0
SNORA73B	SNHG3	0	18	0	0		0
SNORD7	SNHG30	0	0	0	0		0
SNORA70I	SNHG31	0	0	0	0		0
SNORD48	SNHG32	0	31	0	0		0
SNORD50B	SNHG5	0	25	0	0		0
SNORA17B	SNHG7	0	46	0	0		0
SNORA24	SNHG8	26	15	0	0	15	0
SNORD17	SNX5	13	52	0	4		0
SNORA30	SRCAP	0	38	0	13		0
SNORA32	TAF1D	8	28	0	0	8	0
SNORA1	TAF1D	6	28	0	0	6	0
SNORA25	TAF1D	22	28	0	0	22	0
SNORA18	TAF1D	24	28	0	0	24	0
SNORA8	TAF1D	25	28	0	0	25	0
SNORD5	TAF1D	0	28	0	0		0
SNORA5B	TBRG4	4	54	0	0	4	0
SNORA5C	TBRG4	25	54	0	0	25	0
SNORA5A	TBRG4	33	54	0	0	33	0
SNORA29	TCP1	29	34	0	13		0
SNORA20	TCP1	33	34	0	13		0
SCARNA18	TMEM167A	8	20	0	9		0
SNORD41	TNPO2	0	36	0	12		0
SNORA14B	TOMM20	24	51	0	0	24	0
SNORA31	TPT1	19	17	0	0	17	0
SNORA11	TRO	11	13	0	0	11	0
SNORA58B	UBAP2L	0	33	0	12		0
SNORA80A	URB1	14	15	0	0	14	0
SNORA70B	USP34	2	26	0	11		0
SNORD53	WDR43	0	36	0	2		0
SNORD53B	WDR43	0	36	0	2		0
SNORA47	ZBED3	5	17	0	0	5	0
SNORD12C	ZFAS1	0	30	0	0		0
SNORD12	ZFAS1	0	30	0	0		0
SNORD12B	ZFAS1	0	30	0	0		0
SNORA11C	ZNF157	0	19	0	0		0
SNORA80C	ZNF771	0	18	0	0		0

## Sheet: KIRC_mRNAseq
		TCGA-KIRC
		Kidney renal clear cell carcinoma
N° patients		354
snoRNA	host-gene	mRNA High snoRNA	mRNA High host-gene	mRNA Low snoRNA	mRNA Low host-gene	co-occurence High expression snoRNA/Host-gene	co-occurence Low expression snoRNA/Host-gene
SNORA36C	AAK1	0	20	0	0
SNORA80D	AIMP2	0	25	0	1
SNORD96B	AMMECR1	0	13	0	1
SNORA68B	ANKRD27	0	17	0	8
SNORD71	AP1G1	0	27	0	5
SNORA70C	ASTN2	1	5	0	0	1
SNORA77	ATP2B4	4	14	0	6	4
SNORD59A	ATP5F1B	0	19	0	0
SNORD88C	C19orf48	0	15	0	0
SNORD88B	C19orf48	0	15	0	0
SNORD98	CCAR1	0	11	0	4
SNORA22B	CCT6A	0	40	0	0
SNORA15	CCT6A	16	40	0	0	16
SNORA22	CCT6P1	9	20	0	1	9
SNORA15B-2	CCT6P1	0	20	0	1
SNORD67	CKAP5	1	17	0	5	1
SNORA50A	CNOT1	16	16	0	3	16
SNORA70F	COBLL1	0	13	0	0
SNORA57	CSKMT	4	12	0	0	4
SNORA12	CWF19L1	4	13	0	2	4
SNORA26	DANCR	1	14	0	0	1
SNORD38C	DCP1A	0	1	0	12
SNORD117	DDX39B	0	10	0	1
SNORA9B	DDX55	0	17	0	0
SNORA11B	DGLUCY	0	10	0	0
SNORA56	DKC1	12	16	0	0	12
SNORA36A	DKC1	10	16	0	0	10
SNORA41	EEF1B2	16	9	0	0	9
SNORD37	EEF2	0	19	0	5
SNORA19	EIF3A	2	8	0	10	2
SNORA48	EIF4A1	4	16	0	7	4
SNORA63	EIF4A2	2	18	0	2	2
SNORD66	EIF4G1	0	20	0	11
SNORA28	EIF5	4	8	0	2	4
SNORA13	EPB41L4A-AS1	1	28	0	0	1
SNORD31B	FAM155A	0	11	0	0
SNORA30B	FOCAD	0	12	0	0
SNORD69	GNL3	0	4	0	0
SNORA41B	HMGN2P46	0	13	0	0
SNORD14E	HSPA8	0	18	0	0
SNORD14C	HSPA8	0	18	0	0
SNORD14D	HSPA8	0	18	0	0
SNORD63	HSPA9	0	21	0	0
SNORA35	HTR2C	1	4	0	0	1
SNORD65C	IGF2BP3	0	41	0	0
SNORA2A	KANSL2	16	15	0	1	15
SNORA2B	KANSL2	6	15	0	1	6
SNORA2C	KANSL2	12	15	0	1	12
SNORA63E	LINC00888	0	0	0	0
SNORA63D	LINC00888	0	0	0	0
SNORA11D	MAGED4	2	17	0	0	2
SNORA37	MBD2	3	11	0	14	3
SNORD114-7	MEG8	0	13	0	0
SNORD114-14	MEG8	0	13	0	0
SNORD114-5	MEG8	0	13	0	0
SNORD114-16	MEG8	0	13	0	0
SNORD114-19	MEG8	0	13	0	0
SNORD114-31	MEG8	0	13	0	0
SNORD114-10	MEG8	0	13	0	0
SNORD114-23	MEG8	0	13	0	0
SNORD114-26	MEG8	0	13	0	0
SNORD114-28	MEG8	0	13	0	0
SNORD114-11	MEG8	0	13	0	0
SNORD114-25	MEG8	0	13	0	0
SNORD114-27	MEG8	0	13	0	0
SNORD114-2	MEG8	0	13	0	0
SNORD114-4	MEG8	0	13	0	0
SNORD114-9	MEG8	0	13	0	0
SNORD114-13	MEG8	0	13	0	0
SNORD114-6	MEG8	0	13	0	0
SNORD114-30	MEG8	0	13	0	0
SNORD114-15	MEG8	0	13	0	0
SNORD114-17	MEG8	0	13	0	0
SNORD113-4	MEG8	0	13	0	0
SNORD114-29	MEG8	0	13	0	0
SNORD114-3	MEG8	0	13	0	0
SNORD114-24	MEG8	0	13	0	0
SNORD114-20	MEG8	0	13	0	0
SNORD114-18	MEG8	0	13	0	0
SNORD114-12	MEG8	0	13	0	0
SNORD114-22	MEG8	0	13	0	0
SNORD114-21	MEG8	0	13	0	0
SNORD112	MEG8	0	13	0	0
SNORD74B	MIR99AHG	0	12	0	0
SNORA58	MRPL3	5	24	0	1	5
SNORA54	NAP1L4	4	18	0	0	4
SCARNA10	NCAPD2	5	26	0	4	5
SNORA75	NCL	16	17	0	12	16
SNORD20	NCL	0	17	0	12
SNORA38B	NOL11	6	15	0	5	6
SNORD23	NOP53	0	15	0	2
SNORD86	NOP56	0	25	0	4
SNORD110	NOP56	0	25	0	4
SNORD57	NOP56	0	25	0	4
SNORD56	NOP56	0	25	0	4
SNORA51	NOP56	13	25	0	4	13
SNORD70	NOP58	0	22	0	3
SNORD70	NOP58	0	22	0	3
SNORD11	NOP58	0	22	0	3
SNORD11B	NOP58	0	22	0	3
SNORA11F	NUDT13	0	13	0	1
SNORA80B	ODC1	0	15	0	0
SNORA63C	OSCP1	0	18	0	3
SNORA24B	PARP16	0	12	0	4
SCARNA12	PHB2	13	10	0	0	10
RNU105B	PLCB1	0	12	0	0
SNORA14A	POR	8	20	0	1	8
SNORD105	PPAN	0	13	0	0
SNORD105B	PPAN	0	13	0	0
SNORA16B	PPP2R5A	9	7	0	0	7
SNORD127	PRPF39	0	11	0	0
SNORA38	PRRC2A	9	8	0	19	8
SNORD62B	PRRC2B	0	6	0	16
SNORD62A	PRRC2B	0	6	0	16
SNORD94	PTCD3	6	16	0	1	6
SNORA70E	RAB30	0	9	0	0
SNORA40B	RAB3GAP1	0	16	0	15
SNORA36B	RAB3GAP2	2	11	0	3	2
SNORD45B	RABGGTB	0	16	0	0
SNORD45C	RABGGTB	0	16	0	0
SNORA77B	RANBP1	0	11	0	1
SNORA70G	RAP1B	0	13	0	0
SNORD61	RBMX	0	15	0	4
SNORD77B	RGS22	0	20	0	0
SNORD89	RNF149	10	15	0	4	10
SNORA70	RPL10	7	20	0	4	7
SNORD35A	RPL13A	0	16	0	0
SNORA68	RPL18A	3	16	0	0	3
SNORA27	RPL21	7	3	0	0	3
SNORD102	RPL21	0	3	0	0
SNORA21	RPL23	1	20	0	0	1
SNORD42B	RPL23A	0	20	0	1
SNORD4A	RPL23A	0	20	0	1
SNORD4B	RPL23A	0	20	0	1
SNORA3A	RPL27A	4	22	0	0	4
SNORA3B	RPL27A	16	22	0	0	16
SNORD83B	RPL3	0	11	0	4
SNORD83A	RPL3	0	11	0	4
SNORA72	RPL30	10	23	0	0	10
SNORA7A	RPL32	0	2	0	0
SNORA7B	RPL32P3	13	9	0	0	9
SNORD72	RPL37	0	33	0	0
SNORA69	RPL39	0	4	0	0
SNORD18C	RPL4	0	17	0	3
SNORD18B	RPL4	0	17	0	3
SNORD21	RPL5	0	13	0	1
SNORA66	RPL5	5	13	0	1	5
SNORD24	RPL7A	0	13	0	0
SNORA52	RPLP2	2	22	0	0	2
SNORD35B	RPS11	0	20	0	2
SNORD101	RPS12	0	13	0	0
SNORD100	RPS12	0	13	0	0
SNORD14A	RPS13	0	14	0	0
SNORD15A	RPS3	3	9	0	0	3
SNORD15B	RPS3	5	9	0	0	5
SNORD73B	RPS3A	0	4	0	0
SNORD73A	RPS3A	0	4	0	0
SNORD38B	RPS8	0	15	0	0
SNORD111	SF3B3	0	24	0	11
SNORD111B	SF3B3	0	24	0	11
SNORD56B	SIPA1L1	0	10	0	4
SNORD28	SNHG1	0	10	0	0
SNORD27	SNHG1	0	10	0	0
SNORD26	SNHG1	0	10	0	0
SNORD22	SNHG1	0	10	0	0
SNORD30	SNHG1	0	10	0	0
SNORA71E	SNHG11	20	18	0	0	18
SNORA44	SNHG12	15	10	0	0	10
SNORA61	SNHG12	13	10	0	0	10
SNORA16A	SNHG12	9	10	0	0	9
SNORD115-34	SNHG14	0	0	0	0
SNORD115-12	SNHG14	0	0	0	0
SNORD115-25	SNHG14	0	0	0	0
SNORD115-29	SNHG14	0	0	0	0
SNORD115-2	SNHG14	0	0	0	0
SNORD115-9	SNHG14	0	0	0	0
SNORD115-21	SNHG14	0	0	0	0
SNORD115-14	SNHG14	0	0	0	0
SNORD115-19	SNHG14	0	0	0	0
SNORD115-3	SNHG14	0	0	0	0
SNORD115-18	SNHG14	0	0	0	0
SNORD115-24	SNHG14	0	0	0	0
SNORD115-41	SNHG14	0	0	0	0
SNORD115-11	SNHG14	0	0	0	0
SNORD115-5	SNHG14	0	0	0	0
SNORD115-39	SNHG14	0	0	0	0
SNORD115-33	SNHG14	0	0	0	0
SNORD115-37	SNHG14	0	0	0	0
SNORD116-10	SNHG14	0	0	0	0
SNORD115-4	SNHG14	0	0	0	0
SNORD115-8	SNHG14	0	0	0	0
SNORD115-16	SNHG14	0	0	0	0
SNORD115-28	SNHG14	0	0	0	0
SNORD115-6	SNHG14	0	0	0	0
SNORD115-32	SNHG14	0	0	0	0
SNORD115-30	SNHG14	0	0	0	0
SNORD115-42	SNHG14	0	0	0	0
SNORD115-27	SNHG14	0	0	0	0
SNORD115-22	SNHG14	0	0	0	0
SNORD115-23	SNHG14	0	0	0	0
SNORD115-17	SNHG14	0	0	0	0
SNORD115-48	SNHG14	0	0	0	0
SNORD115-15	SNHG14	0	0	0	0
SNORD115-1	SNHG14	0	0	0	0
SNORD115-38	SNHG14	0	0	0	0
SNORD115-10	SNHG14	0	0	0	0
SNORD115-20	SNHG14	0	0	0	0
SNORD115-35	SNHG14	0	0	0	0
SNORD115-31	SNHG14	0	0	0	0
SNORD115-44	SNHG14	0	0	0	0
SNORD115-43	SNHG14	0	0	0	0
SNORD115-36	SNHG14	0	0	0	0
SNORD116-11	SNHG14	0	0	0	0
SNORD116-14	SNHG14	0	0	0	0
SNORD116-18	SNHG14	0	0	0	0
SNORD116-9	SNHG14	0	0	0	0
SNORD116-2	SNHG14	0	0	0	0
SNORD116-3	SNHG14	0	0	0	0
SNORD116-8	SNHG14	0	0	0	0
SNORD116-7	SNHG14	0	0	0	0
SNORD116-13	SNHG14	0	0	0	0
SNORD116-15	SNHG14	0	0	0	0
SNORD116-12	SNHG14	0	0	0	0
SNORD116-29	SNHG14	0	0	0	0
SNORD116-16	SNHG14	0	0	0	0
SNORD116-24	SNHG14	0	0	0	0
SNORD116-23	SNHG14	0	0	0	0
SNORD116-6	SNHG14	0	0	0	0
SNORD116-19	SNHG14	0	0	0	0
SNORD115-45	SNHG14	0	0	0	0
SNORD115-47	SNHG14	0	0	0	0
SNORD108	SNHG14	0	0	0	0
SNORD116-26	SNHG14	0	0	0	0
SNORD116-27	SNHG14	0	0	0	0
SNORD116-30	SNHG14	0	0	0	0
SNORD116-25	SNHG14	0	0	0	0
SNORD115-40	SNHG14	0	0	0	0
SNORD115-13	SNHG14	8	0	0	0
SNORD109A	SNHG14	0	0	0	0
SNORD116-22	SNHG14	0	0	0	0
SNORD115-26	SNHG14	7	0	0	0
SNORD116-4	SNHG14	18	0	0	0
SNORD107	SNHG14	0	0	0	0
SNORD64	SNHG14	0	0	0	0
SNORD115-46	SNHG14	0	0	0	0
SNORD116-21	SNHG14	0	0	0	0
SNORD115-7	SNHG14	6	0	0	0
SNORD116-28	SNHG14	12	0	0	0
SNORD116-20	SNHG14	13	0	0	0
SNORA9	SNHG15	7	25	0	0	7
SNORD1B	SNHG16	0	0	0	0
SNORD1C	SNHG16	14	0	0	0
SNORD60	SNHG19	0	0	0	0
SNORD104	SNHG25	0	0	0	0
SNORA50C	SNHG25	7	0	0	0
SNORD93	SNHG26	0	0	0	0
SNORD49B	SNHG29	0	8	0	0
SNORD49A	SNHG29	0	8	0	0
SNORD65	SNHG29	0	8	0	0
SNORA73B	SNHG3	0	12	0	0
SNORD7	SNHG30	0	0	0	0
SNORA70I	SNHG31	0	0	0	0
SNORD48	SNHG32	0	10	0	0
SNORD50B	SNHG5	0	16	0	0
SNORA17B	SNHG7	0	12	0	0
SNORA24	SNHG8	11	17	0	0	11
SNORD17	SNX5	2	22	0	3	2
SNORA30	SRCAP	0	13	0	7
SNORA32	TAF1D	7	5	0	0	5
SNORA1	TAF1D	9	5	0	0	5
SNORA25	TAF1D	18	5	0	0	5
SNORA18	TAF1D	2	5	0	0	2
SNORA8	TAF1D	13	5	0	0	5
SNORD5	TAF1D	0	5	0	0
SNORA5B	TBRG4	8	29	0	3	8
SNORA5C	TBRG4	19	29	0	3	19
SNORA5A	TBRG4	4	29	0	3	4
SNORA29	TCP1	11	7	0	14	7
SNORA20	TCP1	5	7	0	14	5
SCARNA18	TMEM167A	3	14	0	0	3
SNORD41	TNPO2	0	17	0	5
SNORA14B	TOMM20	9	14	0	0	9
SNORA31	TPT1	3	9	0	0	3
SNORA11	TRO	6	14	0	0	6
SNORA58B	UBAP2L	0	22	0	11
SNORA80A	URB1	2	22	0	0	2
SNORA70B	USP34	2	11	0	7	2
SNORD53	WDR43	0	22	0	2
SNORD53B	WDR43	0	22	0	2
SNORA47	ZBED3	18	22	0	0	18
SNORD12C	ZFAS1	0	18	0	0
SNORD12	ZFAS1	0	18	0	0
SNORD12B	ZFAS1	0	18	0	0
SNORA11C	ZNF157	0	16	0	0
SNORA80C	ZNF771	0	10	0	0

## Sheet: BRCA_mRNAseq
		TCGA-BRCA
		Breast invasive carcinoma
N° patients		1070
snoRNA	host-gene	mRNA High snoRNA	mRNA High host-gene	mRNA Low snoRNA	mRNA Low host-gene	co-occurence High expression snoRNA/Host-gene	co-occurence Low expression snoRNA/Host-gene
SNORA36C	AAK1	0	43	0	0
SNORA80D	AIMP2	0	74	0	0
SNORD96B	AMMECR1	0	59	0	0
SNORA68B	ANKRD27	0	119	0	2
SNORD71	AP1G1	0	32	0	13
SNORA70C	ASTN2	0	22	0	0
SNORA77	ATP2B4	18	116	0	1	18
SNORD59A	ATP5F1B	0	67	0	0
SNORD88C	C19orf48	0	87	0	0
SNORD88B	C19orf48	0	87	0	0
SNORD98	CCAR1	0	39	0	30
SNORA22B	CCT6A	0	116	0	0
SNORA15	CCT6A	51	116	0	0	51
SNORA22	CCT6P1	15	67	0	2	15
SNORA15B-2	CCT6P1	0	67	0	2
SNORD67	CKAP5	0	80	0	0
SNORA50A	CNOT1	6	24	0	1	6
SNORA70F	COBLL1	0	37	0	0
SNORA57	CSKMT	7	51	0	0	7
SNORA12	CWF19L1	26	53	0	26	26
SNORA26	DANCR	21	51	0	0	21
SNORD38C	DCP1A	0	24	0	35
SNORD117	DDX39B	0	58	0	7
SNORA9B	DDX55	0	77	0	12
SNORA11B	DGLUCY	8	41	0	7	8
SNORA56	DKC1	35	92	0	0	35
SNORA36A	DKC1	28	92	0	0	28
SNORA41	EEF1B2	54	51	0	0	51
SNORD37	EEF2	0	43	0	6
SNORA19	EIF3A	9	34	0	43	9
SNORA48	EIF4A1	10	30	0	19	10
SNORA63	EIF4A2	13	57	0	5	13
SNORD66	EIF4G1	0	122	0	16
SNORA28	EIF5	6	46	0	19	6
SNORA13	EPB41L4A-AS1	14	53	0	0	14
SNORD31B	FAM155A	0	44	0	0
SNORA30B	FOCAD	0	50	0	18
SNORD69	GNL3	0	46	0	7
SNORA41B	HMGN2P46	0	39	0	0
SNORD14E	HSPA8	0	43	0	2
SNORD14C	HSPA8	0	43	0	2
SNORD14D	HSPA8	0	43	0	2
SNORD63	HSPA9	0	60	0	2
SNORA35	HTR2C	0	24	0	0
SNORD65C	IGF2BP3	0	46	0	0
SNORA2A	KANSL2	53	73	0	16	53
SNORA2B	KANSL2	25	73	0	16	25
SNORA2C	KANSL2	27	73	0	16	27
SNORA63E	LINC00888	0	0	0	0
SNORA63D	LINC00888	0	0	0	0
SNORA11D	MAGED4	11	70	0	0	11
SNORA37	MBD2	21	58	0	3	21
SNORD114-7	MEG8	0	58	0	0
SNORD114-14	MEG8	0	58	0	0
SNORD114-5	MEG8	0	58	0	0
SNORD114-16	MEG8	0	58	0	0
SNORD114-19	MEG8	0	58	0	0
SNORD114-31	MEG8	0	58	0	0
SNORD114-10	MEG8	0	58	0	0
SNORD114-23	MEG8	0	58	0	0
SNORD114-26	MEG8	0	58	0	0
SNORD114-28	MEG8	0	58	0	0
SNORD114-11	MEG8	0	58	0	0
SNORD114-25	MEG8	0	58	0	0
SNORD114-27	MEG8	0	58	0	0
SNORD114-2	MEG8	0	58	0	0
SNORD114-4	MEG8	0	58	0	0
SNORD114-9	MEG8	0	58	0	0
SNORD114-13	MEG8	0	58	0	0
SNORD114-6	MEG8	0	58	0	0
SNORD114-30	MEG8	0	58	0	0
SNORD114-15	MEG8	0	58	0	0
SNORD114-17	MEG8	0	58	0	0
SNORD113-4	MEG8	0	58	0	0
SNORD114-29	MEG8	0	58	0	0
SNORD114-3	MEG8	0	58	0	0
SNORD114-24	MEG8	0	58	0	0
SNORD114-20	MEG8	0	58	0	0
SNORD114-18	MEG8	0	58	0	0
SNORD114-12	MEG8	0	58	0	0
SNORD114-22	MEG8	0	58	0	0
SNORD114-21	MEG8	0	58	0	0
SNORD112	MEG8	0	58	0	0
SNORD74B	MIR99AHG	0	40	0	0
SNORA58	MRPL3	6	129	0	7	6
SNORA54	NAP1L4	8	62	0	30	8
SCARNA10	NCAPD2	6	137	0	0	6
SNORA75	NCL	31	56	0	1	31
SNORD20	NCL	0	56	0	1
SNORA38B	NOL11	9	251	0	6	9
SNORD23	NOP53	2	43	0	0	2
SNORD86	NOP56	0	125	0	0
SNORD110	NOP56	0	125	0	0
SNORD57	NOP56	0	125	0	0
SNORD56	NOP56	0	125	0	0
SNORA51	NOP56	31	125	0	0	31
SNORD70	NOP58	0	53	0	0
SNORD70	NOP58	0	53	0	0
SNORD11	NOP58	0	53	0	0
SNORD11B	NOP58	0	53	0	0
SNORA11F	NUDT13	0	53	0	1
SNORA80B	ODC1	0	80	0	0
SNORA63C	OSCP1	0	34	0	0
SNORA24B	PARP16	0	43	0	45
SCARNA12	PHB2	60	119	0	18	60
RNU105B	PLCB1	0	61	0	0
SNORA14A	POR	15	74	0	0	15
SNORD105	PPAN	0	75	0	0
SNORD105B	PPAN	0	75	0	0
SNORA16B	PPP2R5A	57	151	0	0	57
SNORD127	PRPF39	0	40	0	1
SNORA38	PRRC2A	9	89	0	15	9
SNORD62B	PRRC2B	0	53	0	18
SNORD62A	PRRC2B	0	53	0	18
SNORD94	PTCD3	17	69	0	8	17
SNORA70E	RAB30	0	50	0	0
SNORA40B	RAB3GAP1	0	37	0	21
SNORA36B	RAB3GAP2	0	260	0	5
SNORD45B	RABGGTB	0	67	0	0
SNORD45C	RABGGTB	0	67	0	0
SNORA77B	RANBP1	0	69	0	0
SNORA70G	RAP1B	0	75	0	9
SNORD61	RBMX	0	54	0	7
SNORD77B	RGS22	0	39	0	0
SNORD89	RNF149	34	59	0	17	34
SNORA70	RPL10	50	67	0	2	50
SNORD35A	RPL13A	0	60	0	0
SNORA68	RPL18A	15	60	0	0	15
SNORA27	RPL21	29	36	0	0	29
SNORD102	RPL21	0	36	0	0
SNORA21	RPL23	36	86	0	0	36
SNORD42B	RPL23A	0	81	0	0
SNORD4A	RPL23A	0	81	0	0
SNORD4B	RPL23A	0	81	0	0
SNORA3A	RPL27A	9	59	0	0	9
SNORA3B	RPL27A	17	59	0	0	17
SNORD83B	RPL3	0	24	0	0
SNORD83A	RPL3	0	24	0	0
SNORA72	RPL30	77	196	0	0	77
SNORA7A	RPL32	0	60	0	0
SNORA7B	RPL32P3	35	53	0	0	35
SNORD72	RPL37	0	67	0	0
SNORA69	RPL39	9	50	0	0	9
SNORD18C	RPL4	0	59	0	0
SNORD18B	RPL4	0	59	0	0
SNORD21	RPL5	0	51	0	0
SNORA66	RPL5	19	51	0	0	19
SNORD24	RPL7A	0	54	0	0
SNORA52	RPLP2	48	52	0	0	48
SNORD35B	RPS11	0	69	0	0
SNORD101	RPS12	0	64	0	0
SNORD100	RPS12	0	64	0	0
SNORD14A	RPS13	0	59	0	0
SNORD15A	RPS3	15	77	0	0	15
SNORD15B	RPS3	11	77	0	0	11
SNORD73B	RPS3A	0	40	0	0
SNORD73A	RPS3A	0	40	0	0
SNORD38B	RPS8	0	49	0	0
SNORD111	SF3B3	0	48	0	4
SNORD111B	SF3B3	0	48	0	4
SNORD56B	SIPA1L1	0	41	0	24
SNORD28	SNHG1	0	83	0	0
SNORD27	SNHG1	0	83	0	0
SNORD26	SNHG1	0	83	0	0
SNORD22	SNHG1	10	83	0	0	10
SNORD30	SNHG1	0	83	0	0
SNORA71E	SNHG11	83	88	0	0	83
SNORA44	SNHG12	18	67	0	0	18
SNORA61	SNHG12	65	67	0	0	65
SNORA16A	SNHG12	29	67	0	0	29
SNORD115-34	SNHG14	0	0	0	0
SNORD115-12	SNHG14	0	0	0	0
SNORD115-25	SNHG14	0	0	0	0
SNORD115-29	SNHG14	0	0	0	0
SNORD115-2	SNHG14	0	0	0	0
SNORD115-9	SNHG14	0	0	0	0
SNORD115-21	SNHG14	0	0	0	0
SNORD115-14	SNHG14	0	0	0	0
SNORD115-19	SNHG14	0	0	0	0
SNORD115-3	SNHG14	0	0	0	0
SNORD115-18	SNHG14	0	0	0	0
SNORD115-24	SNHG14	0	0	0	0
SNORD115-41	SNHG14	0	0	0	0
SNORD115-11	SNHG14	0	0	0	0
SNORD115-5	SNHG14	0	0	0	0
SNORD115-39	SNHG14	0	0	0	0
SNORD115-33	SNHG14	0	0	0	0
SNORD115-37	SNHG14	0	0	0	0
SNORD116-10	SNHG14	0	0	0	0
SNORD115-4	SNHG14	0	0	0	0
SNORD115-8	SNHG14	0	0	0	0
SNORD115-16	SNHG14	0	0	0	0
SNORD115-28	SNHG14	0	0	0	0
SNORD115-6	SNHG14	0	0	0	0
SNORD115-32	SNHG14	0	0	0	0
SNORD115-30	SNHG14	0	0	0	0
SNORD115-42	SNHG14	0	0	0	0
SNORD115-27	SNHG14	0	0	0	0
SNORD115-22	SNHG14	0	0	0	0
SNORD115-23	SNHG14	0	0	0	0
SNORD115-17	SNHG14	0	0	0	0
SNORD115-48	SNHG14	0	0	0	0
SNORD115-15	SNHG14	0	0	0	0
SNORD115-1	SNHG14	0	0	0	0
SNORD115-38	SNHG14	0	0	0	0
SNORD115-10	SNHG14	0	0	0	0
SNORD115-20	SNHG14	0	0	0	0
SNORD115-35	SNHG14	0	0	0	0
SNORD115-31	SNHG14	0	0	0	0
SNORD115-44	SNHG14	0	0	0	0
SNORD115-43	SNHG14	0	0	0	0
SNORD115-36	SNHG14	0	0	0	0
SNORD116-11	SNHG14	0	0	0	0
SNORD116-14	SNHG14	0	0	0	0
SNORD116-18	SNHG14	0	0	0	0
SNORD116-9	SNHG14	0	0	0	0
SNORD116-2	SNHG14	0	0	0	0
SNORD116-3	SNHG14	0	0	0	0
SNORD116-8	SNHG14	0	0	0	0
SNORD116-7	SNHG14	0	0	0	0
SNORD116-13	SNHG14	0	0	0	0
SNORD116-15	SNHG14	0	0	0	0
SNORD116-12	SNHG14	0	0	0	0
SNORD116-29	SNHG14	0	0	0	0
SNORD116-16	SNHG14	0	0	0	0
SNORD116-24	SNHG14	0	0	0	0
SNORD116-23	SNHG14	0	0	0	0
SNORD116-6	SNHG14	0	0	0	0
SNORD116-19	SNHG14	0	0	0	0
SNORD115-45	SNHG14	0	0	0	0
SNORD115-47	SNHG14	0	0	0	0
SNORD108	SNHG14	0	0	0	0
SNORD116-26	SNHG14	0	0	0	0
SNORD116-27	SNHG14	0	0	0	0
SNORD116-30	SNHG14	0	0	0	0
SNORD116-25	SNHG14	0	0	0	0
SNORD115-40	SNHG14	0	0	0	0
SNORD115-13	SNHG14	30	0	0	0
SNORD109A	SNHG14	0	0	0	0
SNORD116-22	SNHG14	0	0	0	0
SNORD115-26	SNHG14	23	0	0	0
SNORD116-4	SNHG14	46	0	0	0
SNORD107	SNHG14	0	0	0	0
SNORD64	SNHG14	0	0	0	0
SNORD115-46	SNHG14	0	0	0	0
SNORD116-21	SNHG14	0	0	0	0
SNORD115-7	SNHG14	11	0	0	0
SNORD116-28	SNHG14	16	0	0	0
SNORD116-20	SNHG14	47	0	0	0
SNORA9	SNHG15	17	78	0	0	17
SNORD1B	SNHG16	0	0	0	0
SNORD1C	SNHG16	106	0	0	0
SNORD60	SNHG19	0	0	0	0
SNORD104	SNHG25	0	0	0	0
SNORA50C	SNHG25	50	0	0	0
SNORD93	SNHG26	0	0	0	0
SNORD49B	SNHG29	0	36	0	0
SNORD49A	SNHG29	0	36	0	0
SNORD65	SNHG29	0	36	0	0
SNORA73B	SNHG3	0	59	0	0
SNORD7	SNHG30	0	0	0	0
SNORA70I	SNHG31	0	0	0	0
SNORD48	SNHG32	0	66	0	0
SNORD50B	SNHG5	0	34	0	0
SNORA17B	SNHG7	0	58	0	0
SNORA24	SNHG8	27	37	0	0	27
SNORD17	SNX5	8	104	0	14	8
SNORA30	SRCAP	2	202	0	17	2
SNORA32	TAF1D	25	60	0	0	25
SNORA1	TAF1D	30	60	0	0	30
SNORA25	TAF1D	28	60	0	0	28
SNORA18	TAF1D	11	60	0	0	11
SNORA8	TAF1D	51	60	0	0	51
SNORD5	TAF1D	0	60	0	0
SNORA5B	TBRG4	19	104	0	0	19
SNORA5C	TBRG4	74	104	0	0	74
SNORA5A	TBRG4	14	104	0	0	14
SNORA29	TCP1	49	94	0	0	49
SNORA20	TCP1	35	94	0	0	35
SCARNA18	TMEM167A	15	55	0	5	15
SNORD41	TNPO2	0	81	0	7
SNORA14B	TOMM20	11	263	0	1	11
SNORA31	TPT1	9	29	0	2	9
SNORA11	TRO	12	53	0	0	12
SNORA58B	UBAP2L	0	285	0	5
SNORA80A	URB1	66	88	0	10	66
SNORA70B	USP34	6	56	0	14	6
SNORD53	WDR43	0	98	0	1
SNORD53B	WDR43	0	98	0	1
SNORA47	ZBED3	30	31	0	0	30
SNORD12C	ZFAS1	0	94	0	0
SNORD12	ZFAS1	0	94	0	0
SNORD12B	ZFAS1	0	94	0	0
SNORA11C	ZNF157	0	60	0	0
SNORA80C	ZNF771	0	66	0	0

## Sheet: COAD_mRNAseq
		TCGA-COAD
		Colon adenocarcinoma
N° patients		592
snoRNA	host-gene	mRNA High snoRNA	mRNA High host-gene	mRNA Low snoRNA	mRNA Low host-gene	co-occurence High expression snoRNA/Host-gene	co-occurence Low expression snoRNA/Host-gene
SNORA36C	AAK1	0	30	0	0
SNORA80D	AIMP2	0	86	0	2
SNORD96B	AMMECR1	0	31	0	2
SNORA68B	ANKRD27	0	54	0	3
SNORD71	AP1G1	0	28	0	25
SNORA70C	ASTN2	0	10	0	0
SNORA77	ATP2B4	3	35	0	0	3
SNORD59A	ATP5F1B	0	41	0	3
SNORD88C	C19orf48	0	33	0	0
SNORD88B	C19orf48	0	33	0	0
SNORD98	CCAR1	0	11	0	20
SNORA22B	CCT6A	0	112	0	7
SNORA15	CCT6A	26	112	0	7	26
SNORA22	CCT6P1	23	41	0	1	23
SNORA15B-2	CCT6P1	0	41	0	1
SNORD67	CKAP5	0	26	0	10
SNORA50A	CNOT1	5	39	0	10	5
SNORA70F	COBLL1	0	29	0	3
SNORA57	CSKMT	31	21	0	0	21
SNORA12	CWF19L1	19	25	0	5	19
SNORA26	DANCR	19	26	0	0	19
SNORD38C	DCP1A	0	24	0	21
SNORD117	DDX39B	0	32	0	6
SNORA9B	DDX55	0	32	0	6
SNORA11B	DGLUCY	0	20	0	5
SNORA56	DKC1	32	28	0	1	28
SNORA36A	DKC1	6	28	0	1	6
SNORA41	EEF1B2	33	27	0	0	27
SNORD37	EEF2	0	20	0	1
SNORA19	EIF3A	0	11	0	17
SNORA48	EIF4A1	16	12	0	72	12
SNORA63	EIF4A2	3	28	0	2	3
SNORD66	EIF4G1	0	24	0	13
SNORA28	EIF5	0	13	0	13
SNORA13	EPB41L4A-AS1	9	30	0	0	9
SNORD31B	FAM155A	0	27	0	0
SNORA30B	FOCAD	0	25	0	3
SNORD69	GNL3	0	18	0	21
SNORA41B	HMGN2P46	0	20	0	3
SNORD14E	HSPA8	0	23	0	4
SNORD14C	HSPA8	0	23	0	4
SNORD14D	HSPA8	0	23	0	4
SNORD63	HSPA9	0	22	0	16
SNORA35	HTR2C	0	16	0	0
SNORD65C	IGF2BP3	0	42	0	0
SNORA2A	KANSL2	11	43	0	1	11
SNORA2B	KANSL2	9	43	0	1	9
SNORA2C	KANSL2	24	43	0	1	24
SNORA63E	LINC00888	0	0	0	0
SNORA63D	LINC00888	0	0	0	0
SNORA11D	MAGED4	1	34	0	0	1
SNORA37	MBD2	3	5	0	66	3
SNORD114-7	MEG8	0	18	0	0
SNORD114-14	MEG8	0	18	0	0
SNORD114-5	MEG8	0	18	0	0
SNORD114-16	MEG8	0	18	0	0
SNORD114-19	MEG8	0	18	0	0
SNORD114-31	MEG8	0	18	0	0
SNORD114-10	MEG8	0	18	0	0
SNORD114-23	MEG8	0	18	0	0
SNORD114-26	MEG8	0	18	0	0
SNORD114-28	MEG8	0	18	0	0
SNORD114-11	MEG8	0	18	0	0
SNORD114-25	MEG8	0	18	0	0
SNORD114-27	MEG8	0	18	0	0
SNORD114-2	MEG8	0	18	0	0
SNORD114-4	MEG8	0	18	0	0
SNORD114-9	MEG8	0	18	0	0
SNORD114-13	MEG8	0	18	0	0
SNORD114-6	MEG8	0	18	0	0
SNORD114-30	MEG8	0	18	0	0
SNORD114-15	MEG8	0	18	0	0
SNORD114-17	MEG8	0	18	0	0
SNORD113-4	MEG8	0	18	0	0
SNORD114-29	MEG8	0	18	0	0
SNORD114-3	MEG8	0	18	0	0
SNORD114-24	MEG8	0	18	0	0
SNORD114-20	MEG8	0	18	0	0
SNORD114-18	MEG8	0	18	0	0
SNORD114-12	MEG8	0	18	0	0
SNORD114-22	MEG8	0	18	0	0
SNORD114-21	MEG8	0	18	0	0
SNORD112	MEG8	0	18	0	0
SNORD74B	MIR99AHG	0	36	0	0
SNORA58	MRPL3	3	37	0	12	3
SNORA54	NAP1L4	4	37	0	18	4
SCARNA10	NCAPD2	18	41	0	7	18
SNORA75	NCL	20	44	0	4	20
SNORD20	NCL	0	44	0	4
SNORA38B	NOL11	7	42	0	19	7
SNORD23	NOP53	0	36	0	1
SNORD86	NOP56	0	85	0	4
SNORD110	NOP56	0	85	0	4
SNORD57	NOP56	0	85	0	4
SNORD56	NOP56	0	85	0	4
SNORA51	NOP56	25	85	0	4	25
SNORD70	NOP58	0	24	0	15
SNORD70	NOP58	0	24	0	15
SNORD11	NOP58	0	24	0	15
SNORD11B	NOP58	0	24	0	15
SNORA11F	NUDT13	0	27	0	1
SNORA80B	ODC1	0	29	0	1
SNORA63C	OSCP1	0	17	0	0
SNORA24B	PARP16	0	16	0	4
SCARNA12	PHB2	36	56	0	1	36
RNU105B	PLCB1	0	65	0	0
SNORA14A	POR	0	60	0	1
SNORD105	PPAN	0	38	0	4
SNORD105B	PPAN	0	38	0	4
SNORA16B	PPP2R5A	14	46	0	9	14
SNORD127	PRPF39	0	15	0	10
SNORA38	PRRC2A	3	27	0	19	3
SNORD62B	PRRC2B	0	29	0	16
SNORD62A	PRRC2B	0	29	0	16
SNORD94	PTCD3	11	37	0	11	11
SNORA70E	RAB30	0	32	0	0
SNORA40B	RAB3GAP1	0	30	0	21
SNORA36B	RAB3GAP2	0	44	0	16
SNORD45B	RABGGTB	0	20	0	9
SNORD45C	RABGGTB	0	20	0	9
SNORA77B	RANBP1	0	20	0	8
SNORA70G	RAP1B	0	34	0	2
SNORD61	RBMX	0	23	0	5
SNORD77B	RGS22	0	13	0	0
SNORD89	RNF149	11	25	0	3	11
SNORA70	RPL10	14	35	0	0	14
SNORD35A	RPL13A	0	37	0	0
SNORA68	RPL18A	11	30	0	0	11
SNORA27	RPL21	40	70	0	0	40
SNORD102	RPL21	0	70	0	0
SNORA21	RPL23	10	38	0	0	10
SNORD42B	RPL23A	0	48	0	0
SNORD4A	RPL23A	0	48	0	0
SNORD4B	RPL23A	0	48	0	0
SNORA3A	RPL27A	23	27	0	1	23
SNORA3B	RPL27A	35	27	0	1	27
SNORD83B	RPL3	0	18	0	0
SNORD83A	RPL3	0	18	0	0
SNORA72	RPL30	32	131	0	1	32
SNORA7A	RPL32	0	19	0	1
SNORA7B	RPL32P3	21	32	0	0	21
SNORD72	RPL37	0	41	0	0
SNORA69	RPL39	6	28	0	0	6
SNORD18C	RPL4	0	21	0	11
SNORD18B	RPL4	0	21	0	11
SNORD21	RPL5	0	24	0	0
SNORA66	RPL5	5	24	0	0	5
SNORD24	RPL7A	0	39	0	1
SNORA52	RPLP2	26	28	0	0	26
SNORD35B	RPS11	0	28	0	0
SNORD101	RPS12	0	39	0	2
SNORD100	RPS12	0	39	0	2
SNORD14A	RPS13	0	20	0	1
SNORD15A	RPS3	20	25	0	0	20
SNORD15B	RPS3	18	25	0	0	18
SNORD73B	RPS3A	0	29	0	0
SNORD73A	RPS3A	0	29	0	0
SNORD38B	RPS8	0	22	0	0
SNORD111	SF3B3	0	38	0	6
SNORD111B	SF3B3	0	38	0	6
SNORD56B	SIPA1L1	0	13	0	21
SNORD28	SNHG1	0	22	0	0
SNORD27	SNHG1	0	22	0	0
SNORD26	SNHG1	0	22	0	0
SNORD22	SNHG1	32	22	0	0	22
SNORD30	SNHG1	0	22	0	0
SNORA71E	SNHG11	142	275	0	1	142
SNORA44	SNHG12	13	14	0	1	13
SNORA61	SNHG12	31	14	0	1	14
SNORA16A	SNHG12	19	14	0	1	14
SNORD115-34	SNHG14	0	0	0	0
SNORD115-12	SNHG14	0	0	0	0
SNORD115-25	SNHG14	0	0	0	0
SNORD115-29	SNHG14	0	0	0	0
SNORD115-2	SNHG14	0	0	0	0
SNORD115-9	SNHG14	0	0	0	0
SNORD115-21	SNHG14	0	0	0	0
SNORD115-14	SNHG14	0	0	0	0
SNORD115-19	SNHG14	0	0	0	0
SNORD115-3	SNHG14	0	0	0	0
SNORD115-18	SNHG14	0	0	0	0
SNORD115-24	SNHG14	0	0	0	0
SNORD115-41	SNHG14	0	0	0	0
SNORD115-11	SNHG14	0	0	0	0
SNORD115-5	SNHG14	0	0	0	0
SNORD115-39	SNHG14	0	0	0	0
SNORD115-33	SNHG14	0	0	0	0
SNORD115-37	SNHG14	0	0	0	0
SNORD116-10	SNHG14	0	0	0	0
SNORD115-4	SNHG14	0	0	0	0
SNORD115-8	SNHG14	0	0	0	0
SNORD115-16	SNHG14	0	0	0	0
SNORD115-28	SNHG14	0	0	0	0
SNORD115-6	SNHG14	0	0	0	0
SNORD115-32	SNHG14	0	0	0	0
SNORD115-30	SNHG14	0	0	0	0
SNORD115-42	SNHG14	0	0	0	0
SNORD115-27	SNHG14	0	0	0	0
SNORD115-22	SNHG14	0	0	0	0
SNORD115-23	SNHG14	0	0	0	0
SNORD115-17	SNHG14	0	0	0	0
SNORD115-48	SNHG14	0	0	0	0
SNORD115-15	SNHG14	0	0	0	0
SNORD115-1	SNHG14	0	0	0	0
SNORD115-38	SNHG14	0	0	0	0
SNORD115-10	SNHG14	0	0	0	0
SNORD115-20	SNHG14	0	0	0	0
SNORD115-35	SNHG14	0	0	0	0
SNORD115-31	SNHG14	0	0	0	0
SNORD115-44	SNHG14	0	0	0	0
SNORD115-43	SNHG14	0	0	0	0
SNORD115-36	SNHG14	0	0	0	0
SNORD116-11	SNHG14	0	0	0	0
SNORD116-14	SNHG14	0	0	0	0
SNORD116-18	SNHG14	0	0	0	0
SNORD116-9	SNHG14	0	0	0	0
SNORD116-2	SNHG14	0	0	0	0
SNORD116-3	SNHG14	0	0	0	0
SNORD116-8	SNHG14	0	0	0	0
SNORD116-7	SNHG14	0	0	0	0
SNORD116-13	SNHG14	0	0	0	0
SNORD116-15	SNHG14	0	0	0	0
SNORD116-12	SNHG14	0	0	0	0
SNORD116-29	SNHG14	0	0	0	0
SNORD116-16	SNHG14	0	0	0	0
SNORD116-24	SNHG14	0	0	0	0
SNORD116-23	SNHG14	0	0	0	0
SNORD116-6	SNHG14	0	0	0	0
SNORD116-19	SNHG14	0	0	0	0
SNORD115-45	SNHG14	0	0	0	0
SNORD115-47	SNHG14	0	0	0	0
SNORD108	SNHG14	0	0	0	0
SNORD116-26	SNHG14	0	0	0	0
SNORD116-27	SNHG14	0	0	0	0
SNORD116-30	SNHG14	0	0	0	0
SNORD116-25	SNHG14	0	0	0	0
SNORD115-40	SNHG14	0	0	0	0
SNORD115-13	SNHG14	3	0	0	0
SNORD109A	SNHG14	0	0	0	0
SNORD116-22	SNHG14	0	0	0	0
SNORD115-26	SNHG14	30	0	0	0
SNORD116-4	SNHG14	40	0	0	0
SNORD107	SNHG14	0	0	0	0
SNORD64	SNHG14	0	0	0	0
SNORD115-46	SNHG14	0	0	0	0
SNORD116-21	SNHG14	0	0	0	0
SNORD115-7	SNHG14	0	0	0	0
SNORD116-28	SNHG14	32	0	0	0
SNORD116-20	SNHG14	20	0	0	0
SNORA9	SNHG15	35	61	0	1	35
SNORD1B	SNHG16	0	0	0	0
SNORD1C	SNHG16	34	0	0	0
SNORD60	SNHG19	0	0	0	0
SNORD104	SNHG25	0	0	0	0
SNORA50C	SNHG25	16	0	0	0
SNORD93	SNHG26	0	0	0	0
SNORD49B	SNHG29	0	23	0	0
SNORD49A	SNHG29	0	23	0	0
SNORD65	SNHG29	0	23	0	0
SNORA73B	SNHG3	0	23	0	0
SNORD7	SNHG30	0	0	0	0
SNORA70I	SNHG31	0	0	0	0
SNORD48	SNHG32	0	36	0	0
SNORD50B	SNHG5	0	17	0	0
SNORA17B	SNHG7	0	40	0	0
SNORA24	SNHG8	14	24	0	0	14
SNORD17	SNX5	90	125	0	8	90
SNORA30	SRCAP	0	46	0	8
SNORA32	TAF1D	7	22	0	13	7
SNORA1	TAF1D	14	22	0	13	14
SNORA25	TAF1D	28	22	0	13	22
SNORA18	TAF1D	35	22	0	13	22
SNORA8	TAF1D	25	22	0	13	22
SNORD5	TAF1D	0	22	0	13
SNORA5B	TBRG4	15	60	0	1	15
SNORA5C	TBRG4	45	60	0	1	45
SNORA5A	TBRG4	40	60	0	1	40
SNORA29	TCP1	26	29	0	20	26
SNORA20	TCP1	35	29	0	20	29
SCARNA18	TMEM167A	1	19	0	23	1
SNORD41	TNPO2	0	29	0	2
SNORA14B	TOMM20	17	51	0	3	17
SNORA31	TPT1	22	104	0	1	22
SNORA11	TRO	11	17	0	0	11
SNORA58B	UBAP2L	0	38	0	7
SNORA80A	URB1	17	25	0	4	17
SNORA70B	USP34	0	27	0	14
SNORD53	WDR43	0	40	0	10
SNORD53B	WDR43	0	40	0	10
SNORA47	ZBED3	27	20	0	0	20
SNORD12C	ZFAS1	0	89	0	0
SNORD12	ZFAS1	0	89	0	0
SNORD12B	ZFAS1	0	89	0	0
SNORA11C	ZNF157	0	26	0	0
SNORA80C	ZNF771	0	27	0	0

## Sheet: LUSC_mRNAseq
		TCGA-LUSC
		Lung squamous cell carcinoma
N° patients		487
snoRNA	host-gene	mRNA High snoRNA	mRNA High host-gene	mRNA Low snoRNA	mRNA Low host-gene	co-occurence High expression snoRNA/Host-gene	co-occurence Low expression snoRNA/Host-gene
SNORA36C	AAK1	0	43	0	3
SNORA80D	AIMP2	0	59	0	2
SNORD96B	AMMECR1	0	25	0	0
SNORA68B	ANKRD27	0	94	0	6
SNORD71	AP1G1	0	27	0	40
SNORA70C	ASTN2	0	15	0	0
SNORA77	ATP2B4	0	34	0	2
SNORD59A	ATP5F1B	0	31	0	0
SNORD88C	C19orf48	0	41	0	0
SNORD88B	C19orf48	0	41	0	0
SNORD98	CCAR1	0	20	0	5
SNORA22B	CCT6A	0	78	0	1
SNORA15	CCT6A	33	78	0	1	33
SNORA22	CCT6P1	31	40	0	0	31
SNORA15B-2	CCT6P1	0	40	0	0
SNORD67	CKAP5	0	42	0	6
SNORA50A	CNOT1	8	24	0	9	8
SNORA70F	COBLL1	0	28	0	0
SNORA57	CSKMT	1	26	0	0	1
SNORA12	CWF19L1	3	21	0	0	3
SNORA26	DANCR	10	37	0	0	10
SNORD38C	DCP1A	0	3	0	9
SNORD117	DDX39B	0	36	0	4
SNORA9B	DDX55	0	26	0	0
SNORA11B	DGLUCY	0	16	0	0
SNORA56	DKC1	17	48	0	0	17
SNORA36A	DKC1	0	48	0	0
SNORA41	EEF1B2	13	12	0	0	12
SNORD37	EEF2	0	24	0	0
SNORA19	EIF3A	0	14	0	6
SNORA48	EIF4A1	1	8	0	0	1
SNORA63	EIF4A2	92	184	0	0	92
SNORD66	EIF4G1	0	242	0	6
SNORA28	EIF5	1	47	0	6	1
SNORA13	EPB41L4A-AS1	11	3	0	0	3
SNORD31B	FAM155A	0	17	0	0
SNORA30B	FOCAD	0	12	0	39
SNORD69	GNL3	0	2	0	2
SNORA41B	HMGN2P46	0	15	0	0
SNORD14E	HSPA8	0	15	0	1
SNORD14C	HSPA8	0	15	0	1
SNORD14D	HSPA8	0	15	0	1
SNORD63	HSPA9	0	12	0	1
SNORA35	HTR2C	0	31	0	0
SNORD65C	IGF2BP3	0	33	0	0
SNORA2A	KANSL2	21	35	0	0	21
SNORA2B	KANSL2	8	35	0	0	8
SNORA2C	KANSL2	26	35	0	0	26
SNORA63E	LINC00888	0	0	0	0
SNORA63D	LINC00888	0	0	0	0
SNORA11D	MAGED4	11	22	0	0	11
SNORA37	MBD2	13	17	0	9	13
SNORD114-7	MEG8	0	14	0	0
SNORD114-14	MEG8	0	14	0	0
SNORD114-5	MEG8	0	14	0	0
SNORD114-16	MEG8	0	14	0	0
SNORD114-19	MEG8	0	14	0	0
SNORD114-31	MEG8	0	14	0	0
SNORD114-10	MEG8	0	14	0	0
SNORD114-23	MEG8	0	14	0	0
SNORD114-26	MEG8	0	14	0	0
SNORD114-28	MEG8	0	14	0	0
SNORD114-11	MEG8	0	14	0	0
SNORD114-25	MEG8	0	14	0	0
SNORD114-27	MEG8	0	14	0	0
SNORD114-2	MEG8	0	14	0	0
SNORD114-4	MEG8	0	14	0	0
SNORD114-9	MEG8	0	14	0	0
SNORD114-13	MEG8	0	14	0	0
SNORD114-6	MEG8	0	14	0	0
SNORD114-30	MEG8	0	14	0	0
SNORD114-15	MEG8	0	14	0	0
SNORD114-17	MEG8	0	14	0	0
SNORD113-4	MEG8	0	14	0	0
SNORD114-29	MEG8	0	14	0	0
SNORD114-3	MEG8	0	14	0	0
SNORD114-24	MEG8	0	14	0	0
SNORD114-20	MEG8	0	14	0	0
SNORD114-18	MEG8	0	14	0	0
SNORD114-12	MEG8	0	14	0	0
SNORD114-22	MEG8	0	14	0	0
SNORD114-21	MEG8	0	14	0	0
SNORD112	MEG8	0	14	0	0
SNORD74B	MIR99AHG	0	29	0	0
SNORA58	MRPL3	0	176	0	3
SNORA54	NAP1L4	1	17	0	9	1
SCARNA10	NCAPD2	15	86	0	2	15
SNORA75	NCL	18	22	0	6	18
SNORD20	NCL	0	22	0	6
SNORA38B	NOL11	5	98	0	13	5
SNORD23	NOP53	0	15	0	0
SNORD86	NOP56	0	63	0	0
SNORD110	NOP56	0	63	0	0
SNORD57	NOP56	0	63	0	0
SNORD56	NOP56	0	63	0	0
SNORA51	NOP56	12	63	0	0	12
SNORD70	NOP58	0	38	0	1
SNORD70	NOP58	0	38	0	1
SNORD11	NOP58	0	38	0	1
SNORD11B	NOP58	0	38	0	1
SNORA11F	NUDT13	0	21	0	0
SNORA80B	ODC1	0	33	0	0
SNORA63C	OSCP1	0	12	0	0
SNORA24B	PARP16	0	43	0	4
SCARNA12	PHB2	56	60	0	0	56
RNU105B	PLCB1	0	58	0	0
SNORA14A	POR	0	30	0	0
SNORD105	PPAN	0	32	0	2
SNORD105B	PPAN	0	32	0	2
SNORA16B	PPP2R5A	14	61	0	0	14
SNORD127	PRPF39	0	29	0	0
SNORA38	PRRC2A	3	19	0	12	3
SNORD62B	PRRC2B	0	22	0	0
SNORD62A	PRRC2B	0	22	0	0
SNORD94	PTCD3	27	46	0	1	27
SNORA70E	RAB30	0	11	0	0
SNORA40B	RAB3GAP1	0	37	0	15
SNORA36B	RAB3GAP2	2	61	0	3	2
SNORD45B	RABGGTB	0	22	0	2
SNORD45C	RABGGTB	0	22	0	2
SNORA77B	RANBP1	0	67	0	1
SNORA70G	RAP1B	0	37	0	0
SNORD61	RBMX	0	34	0	0
SNORD77B	RGS22	0	9	0	0
SNORD89	RNF149	6	36	0	6	6
SNORA70	RPL10	3	30	0	0	3
SNORD35A	RPL13A	0	19	0	0
SNORA68	RPL18A	32	31	0	0	31
SNORA27	RPL21	12	12	0	0	12
SNORD102	RPL21	0	12	0	0
SNORA21	RPL23	3	34	0	0	3
SNORD42B	RPL23A	0	36	0	0
SNORD4A	RPL23A	0	36	0	0
SNORD4B	RPL23A	0	36	0	0
SNORA3A	RPL27A	3	16	0	0	3
SNORA3B	RPL27A	32	16	0	0	16
SNORD83B	RPL3	0	26	0	0
SNORD83A	RPL3	0	26	0	0
SNORA72	RPL30	34	56	0	0	34
SNORA7A	RPL32	0	12	0	0
SNORA7B	RPL32P3	39	57	0	0	39
SNORD72	RPL37	0	90	0	0
SNORA69	RPL39	0	17	0	0
SNORD18C	RPL4	0	31	0	0
SNORD18B	RPL4	0	31	0	0
SNORD21	RPL5	0	18	0	0
SNORA66	RPL5	13	18	0	0	13
SNORD24	RPL7A	0	23	0	0
SNORA52	RPLP2	11	18	0	1	11
SNORD35B	RPS11	0	26	0	0
SNORD101	RPS12	0	27	0	0
SNORD100	RPS12	0	27	0	0
SNORD14A	RPS13	0	20	0	0
SNORD15A	RPS3	33	33	0	0	33
SNORD15B	RPS3	26	33	0	0	26
SNORD73B	RPS3A	0	6	0	0
SNORD73A	RPS3A	0	6	0	0
SNORD38B	RPS8	0	17	0	0
SNORD111	SF3B3	0	32	0	4
SNORD111B	SF3B3	0	32	0	4
SNORD56B	SIPA1L1	0	27	0	4
SNORD28	SNHG1	0	34	0	0
SNORD27	SNHG1	0	34	0	0
SNORD26	SNHG1	0	34	0	0
SNORD22	SNHG1	1	34	0	0	1
SNORD30	SNHG1	0	34	0	0
SNORA71E	SNHG11	51	59	0	2	51
SNORA44	SNHG12	22	13	0	0	13
SNORA61	SNHG12	33	13	0	0	13
SNORA16A	SNHG12	21	13	0	0	13
SNORD115-34	SNHG14	0	0	0	0
SNORD115-12	SNHG14	0	0	0	0
SNORD115-25	SNHG14	0	0	0	0
SNORD115-29	SNHG14	0	0	0	0
SNORD115-2	SNHG14	0	0	0	0
SNORD115-9	SNHG14	0	0	0	0
SNORD115-21	SNHG14	0	0	0	0
SNORD115-14	SNHG14	0	0	0	0
SNORD115-19	SNHG14	0	0	0	0
SNORD115-3	SNHG14	0	0	0	0
SNORD115-18	SNHG14	0	0	0	0
SNORD115-24	SNHG14	0	0	0	0
SNORD115-41	SNHG14	0	0	0	0
SNORD115-11	SNHG14	0	0	0	0
SNORD115-5	SNHG14	0	0	0	0
SNORD115-39	SNHG14	0	0	0	0
SNORD115-33	SNHG14	0	0	0	0
SNORD115-37	SNHG14	0	0	0	0
SNORD116-10	SNHG14	0	0	0	0
SNORD115-4	SNHG14	0	0	0	0
SNORD115-8	SNHG14	0	0	0	0
SNORD115-16	SNHG14	0	0	0	0
SNORD115-28	SNHG14	0	0	0	0
SNORD115-6	SNHG14	0	0	0	0
SNORD115-32	SNHG14	0	0	0	0
SNORD115-30	SNHG14	0	0	0	0
SNORD115-42	SNHG14	0	0	0	0
SNORD115-27	SNHG14	0	0	0	0
SNORD115-22	SNHG14	0	0	0	0
SNORD115-23	SNHG14	0	0	0	0
SNORD115-17	SNHG14	0	0	0	0
SNORD115-48	SNHG14	0	0	0	0
SNORD115-15	SNHG14	0	0	0	0
SNORD115-1	SNHG14	0	0	0	0
SNORD115-38	SNHG14	0	0	0	0
SNORD115-10	SNHG14	0	0	0	0
SNORD115-20	SNHG14	0	0	0	0
SNORD115-35	SNHG14	0	0	0	0
SNORD115-31	SNHG14	0	0	0	0
SNORD115-44	SNHG14	0	0	0	0
SNORD115-43	SNHG14	0	0	0	0
SNORD115-36	SNHG14	0	0	0	0
SNORD116-11	SNHG14	0	0	0	0
SNORD116-14	SNHG14	0	0	0	0
SNORD116-18	SNHG14	0	0	0	0
SNORD116-9	SNHG14	0	0	0	0
SNORD116-2	SNHG14	0	0	0	0
SNORD116-3	SNHG14	0	0	0	0
SNORD116-8	SNHG14	0	0	0	0
SNORD116-7	SNHG14	0	0	0	0
SNORD116-13	SNHG14	0	0	0	0
SNORD116-15	SNHG14	0	0	0	0
SNORD116-12	SNHG14	0	0	0	0
SNORD116-29	SNHG14	0	0	0	0
SNORD116-16	SNHG14	0	0	0	0
SNORD116-24	SNHG14	0	0	0	0
SNORD116-23	SNHG14	0	0	0	0
SNORD116-6	SNHG14	0	0	0	0
SNORD116-19	SNHG14	0	0	0	0
SNORD115-45	SNHG14	0	0	0	0
SNORD115-47	SNHG14	0	0	0	0
SNORD108	SNHG14	0	0	0	0
SNORD116-26	SNHG14	0	0	0	0
SNORD116-27	SNHG14	0	0	0	0
SNORD116-30	SNHG14	0	0	0	0
SNORD116-25	SNHG14	0	0	0	0
SNORD115-40	SNHG14	0	0	0	0
SNORD115-13	SNHG14	4	0	0	0
SNORD109A	SNHG14	0	0	0	0
SNORD116-22	SNHG14	0	0	0	0
SNORD115-26	SNHG14	5	0	0	0
SNORD116-4	SNHG14	17	0	0	0
SNORD107	SNHG14	0	0	0	0
SNORD64	SNHG14	0	0	0	0
SNORD115-46	SNHG14	0	0	0	0
SNORD116-21	SNHG14	0	0	0	0
SNORD115-7	SNHG14	1	0	0	0
SNORD116-28	SNHG14	20	0	0	0
SNORD116-20	SNHG14	14	0	0	0
SNORA9	SNHG15	30	50	0	0	30
SNORD1B	SNHG16	0	0	0	0
SNORD1C	SNHG16	33	0	0	0
SNORD60	SNHG19	0	0	0	0
SNORD104	SNHG25	0	0	0	0
SNORA50C	SNHG25	12	0	0	0
SNORD93	SNHG26	0	0	0	0
SNORD49B	SNHG29	0	15	0	0
SNORD49A	SNHG29	0	15	0	0
SNORD65	SNHG29	0	15	0	0
SNORA73B	SNHG3	0	20	0	0
SNORD7	SNHG30	0	0	0	0
SNORA70I	SNHG31	0	0	0	0
SNORD48	SNHG32	0	25	0	0
SNORD50B	SNHG5	0	22	0	0
SNORA17B	SNHG7	0	17	0	0
SNORA24	SNHG8	15	20	0	0	15
SNORD17	SNX5	20	74	0	8	20
SNORA30	SRCAP	0	28	0	9
SNORA32	TAF1D	0	22	0	1
SNORA1	TAF1D	5	22	0	1	5
SNORA25	TAF1D	16	22	0	1	16
SNORA18	TAF1D	27	22	0	1	22
SNORA8	TAF1D	27	22	0	1	22
SNORD5	TAF1D	0	22	0	1
SNORA5B	TBRG4	18	47	0	0	18
SNORA5C	TBRG4	42	47	0	0	42
SNORA5A	TBRG4	25	47	0	0	25
SNORA29	TCP1	28	41	0	3	28
SNORA20	TCP1	26	41	0	3	26
SCARNA18	TMEM167A	6	7	0	0	6
SNORD41	TNPO2	0	24	0	9
SNORA14B	TOMM20	37	68	0	0	37
SNORA31	TPT1	27	5	0	0	5
SNORA11	TRO	9	29	0	0	9
SNORA58B	UBAP2L	0	79	0	5
SNORA80A	URB1	12	14	0	4	12
SNORA70B	USP34	3	73	0	9	3
SNORD53	WDR43	0	77	0	2
SNORD53B	WDR43	0	77	0	2
SNORA47	ZBED3	22	9	0	0	9
SNORD12C	ZFAS1	0	26	0	0
SNORD12	ZFAS1	0	26	0	0
SNORD12B	ZFAS1	0	26	0	0
SNORA11C	ZNF157	0	20	0	0
SNORA80C	ZNF771	0	40	0	0

## Sheet: SKCM_mRNAseq
		TCGA-SKCM
		Skin Cutaneous Melanoma
N° patients		367
snoRNA	host-gene	mRNA High snoRNA	mRNA High host-gene	mRNA Low snoRNA	mRNA Low host-gene	co-occurence High expression snoRNA/Host-gene	co-occurence Low expression snoRNA/Host-gene
SNORA36C	AAK1	0	19	0	0
SNORA80D	AIMP2	0	36	0	0
SNORD96B	AMMECR1	0	11	0	0
SNORA68B	ANKRD27	0	23	0	0
SNORD71	AP1G1	0	11	0	0
SNORA70C	ASTN2	0	22	0	0
SNORA77	ATP2B4	5	55	0	0	5
SNORD59A	ATP5F1B	0	21	0	0
SNORD88C	C19orf48	0	13	0	0
SNORD88B	C19orf48	0	13	0	0
SNORD98	CCAR1	0	3	0	0
SNORA22B	CCT6A	0	69	0	0
SNORA15	CCT6A	13	69	0	0	13
SNORA22	CCT6P1	18	43	0	0	18
SNORA15B-2	CCT6P1	0	43	0	0
SNORD67	CKAP5	0	15	0	0
SNORA50A	CNOT1	3	14	0	0	3
SNORA70F	COBLL1	0	14	0	0
SNORA57	CSKMT	3	17	0	0	3
SNORA12	CWF19L1	15	9	0	0	9
SNORA26	DANCR	8	22	0	0	8
SNORD38C	DCP1A	0	17	0	0
SNORD117	DDX39B	0	35	0	0
SNORA9B	DDX55	0	15	0	0
SNORA11B	DGLUCY	0	9	0	0
SNORA56	DKC1	15	15	0	0	15
SNORA36A	DKC1	12	15	0	0	12
SNORA41	EEF1B2	12	18	0	0	12
SNORD37	EEF2	0	19	0	0
SNORA19	EIF3A	3	5	0	0	3
SNORA48	EIF4A1	4	21	0	0	4
SNORA63	EIF4A2	8	20	0	0	8
SNORD66	EIF4G1	0	25	0	0
SNORA28	EIF5	0	14	0	0
SNORA13	EPB41L4A-AS1	8	18	0	0	8
SNORD31B	FAM155A	0	6	0	0
SNORA30B	FOCAD	0	5	0	0
SNORD69	GNL3	0	14	0	0
SNORA41B	HMGN2P46	0	19	0	0
SNORD14E	HSPA8	0	8	0	0
SNORD14C	HSPA8	0	8	0	0
SNORD14D	HSPA8	0	8	0	0
SNORD63	HSPA9	0	13	0	0
SNORA35	HTR2C	0	19	0	0
SNORD65C	IGF2BP3	0	39	0	0
SNORA2A	KANSL2	14	20	0	0	14
SNORA2B	KANSL2	7	20	0	0	7
SNORA2C	KANSL2	16	20	0	0	16
SNORA63E	LINC00888	0	0	0	0
SNORA63D	LINC00888	0	0	0	0
SNORA11D	MAGED4	3	28	0	0	3
SNORA37	MBD2	4	16	0	0	4
SNORD114-7	MEG8	0	8	0	0
SNORD114-14	MEG8	0	8	0	0
SNORD114-5	MEG8	0	8	0	0
SNORD114-16	MEG8	0	8	0	0
SNORD114-19	MEG8	0	8	0	0
SNORD114-31	MEG8	0	8	0	0
SNORD114-10	MEG8	0	8	0	0
SNORD114-23	MEG8	0	8	0	0
SNORD114-26	MEG8	0	8	0	0
SNORD114-28	MEG8	0	8	0	0
SNORD114-11	MEG8	0	8	0	0
SNORD114-25	MEG8	0	8	0	0
SNORD114-27	MEG8	0	8	0	0
SNORD114-2	MEG8	0	8	0	0
SNORD114-4	MEG8	0	8	0	0
SNORD114-9	MEG8	0	8	0	0
SNORD114-13	MEG8	0	8	0	0
SNORD114-6	MEG8	0	8	0	0
SNORD114-30	MEG8	0	8	0	0
SNORD114-15	MEG8	0	8	0	0
SNORD114-17	MEG8	0	8	0	0
SNORD113-4	MEG8	0	8	0	0
SNORD114-29	MEG8	0	8	0	0
SNORD114-3	MEG8	0	8	0	0
SNORD114-24	MEG8	0	8	0	0
SNORD114-20	MEG8	0	8	0	0
SNORD114-18	MEG8	0	8	0	0
SNORD114-12	MEG8	0	8	0	0
SNORD114-22	MEG8	0	8	0	0
SNORD114-21	MEG8	0	8	0	0
SNORD112	MEG8	0	8	0	0
SNORD74B	MIR99AHG	0	13	0	0
SNORA58	MRPL3	0	30	0	0
SNORA54	NAP1L4	8	20	0	0	8
SCARNA10	NCAPD2	3	22	0	0	3
SNORA75	NCL	16	18	0	0	16
SNORD20	NCL	0	18	0	0
SNORA38B	NOL11	12	41	0	0	12
SNORD23	NOP53	0	12	0	0
SNORD86	NOP56	0	38	0	0
SNORD110	NOP56	0	38	0	0
SNORD57	NOP56	0	38	0	0
SNORD56	NOP56	0	38	0	0
SNORA51	NOP56	13	38	0	0	13
SNORD70	NOP58	0	24	0	0
SNORD70	NOP58	0	24	0	0
SNORD11	NOP58	0	24	0	0
SNORD11B	NOP58	0	24	0	0
SNORA11F	NUDT13	0	8	0	0
SNORA80B	ODC1	0	25	0	0
SNORA63C	OSCP1	0	20	0	0
SNORA24B	PARP16	0	31	0	0
SCARNA12	PHB2	17	28	0	0	17
RNU105B	PLCB1	0	32	0	0
SNORA14A	POR	0	22	0	0
SNORD105	PPAN	0	29	0	0
SNORD105B	PPAN	0	29	0	0
SNORA16B	PPP2R5A	12	27	0	0	12
SNORD127	PRPF39	0	7	0	0
SNORA38	PRRC2A	7	50	0	0	7
SNORD62B	PRRC2B	0	13	0	0
SNORD62A	PRRC2B	0	13	0	0
SNORD94	PTCD3	3	14	0	0	3
SNORA70E	RAB30	0	12	0	0
SNORA40B	RAB3GAP1	0	14	0	0
SNORA36B	RAB3GAP2	0	40	0	0
SNORD45B	RABGGTB	0	13	0	0
SNORD45C	RABGGTB	0	13	0	0
SNORA77B	RANBP1	0	47	0	0
SNORA70G	RAP1B	0	14	0	0
SNORD61	RBMX	0	16	0	0
SNORD77B	RGS22	0	17	0	0
SNORD89	RNF149	3	7	0	0	3
SNORA70	RPL10	19	24	0	0	19
SNORD35A	RPL13A	0	18	0	0
SNORA68	RPL18A	10	27	0	0	10
SNORA27	RPL21	27	9	0	0	9
SNORD102	RPL21	0	9	0	0
SNORA21	RPL23	17	14	0	0	14
SNORD42B	RPL23A	0	20	0	0
SNORD4A	RPL23A	0	20	0	0
SNORD4B	RPL23A	0	20	0	0
SNORA3A	RPL27A	21	22	0	0	21
SNORA3B	RPL27A	4	22	0	0	4
SNORD83B	RPL3	0	20	0	0
SNORD83A	RPL3	0	20	0	0
SNORA72	RPL30	18	53	0	0	18
SNORA7A	RPL32	0	16	0	0
SNORA7B	RPL32P3	22	20	0	0	20
SNORD72	RPL37	0	22	0	0
SNORA69	RPL39	4	23	0	0	4
SNORD18C	RPL4	0	27	0	0
SNORD18B	RPL4	0	27	0	0
SNORD21	RPL5	0	17	0	0
SNORA66	RPL5	8	17	0	0	8
SNORD24	RPL7A	0	13	0	0
SNORA52	RPLP2	14	12	0	0	12
SNORD35B	RPS11	0	25	0	0
SNORD101	RPS12	0	17	0	0
SNORD100	RPS12	0	17	0	0
SNORD14A	RPS13	0	20	0	0
SNORD15A	RPS3	6	26	0	0	6
SNORD15B	RPS3	4	26	0	0	4
SNORD73B	RPS3A	0	17	0	0
SNORD73A	RPS3A	0	17	0	0
SNORD38B	RPS8	0	23	0	0
SNORD111	SF3B3	0	17	0	0
SNORD111B	SF3B3	0	17	0	0
SNORD56B	SIPA1L1	0	10	0	0
SNORD28	SNHG1	0	18	0	0
SNORD27	SNHG1	0	18	0	0
SNORD26	SNHG1	0	18	0	0
SNORD22	SNHG1	5	18	0	0	5
SNORD30	SNHG1	0	18	0	0
SNORA71E	SNHG11	30	40	0	0	30
SNORA44	SNHG12	22	21	0	0	21
SNORA61	SNHG12	16	21	0	0	16
SNORA16A	SNHG12	14	21	0	0	14
SNORD115-34	SNHG14	0	0	0	0
SNORD115-12	SNHG14	0	0	0	0
SNORD115-25	SNHG14	0	0	0	0
SNORD115-29	SNHG14	0	0	0	0
SNORD115-2	SNHG14	0	0	0	0
SNORD115-9	SNHG14	0	0	0	0
SNORD115-21	SNHG14	0	0	0	0
SNORD115-14	SNHG14	0	0	0	0
SNORD115-19	SNHG14	0	0	0	0
SNORD115-3	SNHG14	0	0	0	0
SNORD115-18	SNHG14	0	0	0	0
SNORD115-24	SNHG14	0	0	0	0
SNORD115-41	SNHG14	0	0	0	0
SNORD115-11	SNHG14	0	0	0	0
SNORD115-5	SNHG14	0	0	0	0
SNORD115-39	SNHG14	0	0	0	0
SNORD115-33	SNHG14	0	0	0	0
SNORD115-37	SNHG14	0	0	0	0
SNORD116-10	SNHG14	0	0	0	0
SNORD115-4	SNHG14	0	0	0	0
SNORD115-8	SNHG14	0	0	0	0
SNORD115-16	SNHG14	0	0	0	0
SNORD115-28	SNHG14	0	0	0	0
SNORD115-6	SNHG14	0	0	0	0
SNORD115-32	SNHG14	0	0	0	0
SNORD115-30	SNHG14	0	0	0	0
SNORD115-42	SNHG14	0	0	0	0
SNORD115-27	SNHG14	0	0	0	0
SNORD115-22	SNHG14	0	0	0	0
SNORD115-23	SNHG14	0	0	0	0
SNORD115-17	SNHG14	0	0	0	0
SNORD115-48	SNHG14	0	0	0	0
SNORD115-15	SNHG14	0	0	0	0
SNORD115-1	SNHG14	0	0	0	0
SNORD115-38	SNHG14	0	0	0	0
SNORD115-10	SNHG14	0	0	0	0
SNORD115-20	SNHG14	0	0	0	0
SNORD115-35	SNHG14	0	0	0	0
SNORD115-31	SNHG14	0	0	0	0
SNORD115-44	SNHG14	0	0	0	0
SNORD115-43	SNHG14	0	0	0	0
SNORD115-36	SNHG14	0	0	0	0
SNORD116-11	SNHG14	0	0	0	0
SNORD116-14	SNHG14	0	0	0	0
SNORD116-18	SNHG14	0	0	0	0
SNORD116-9	SNHG14	0	0	0	0
SNORD116-2	SNHG14	0	0	0	0
SNORD116-3	SNHG14	0	0	0	0
SNORD116-8	SNHG14	0	0	0	0
SNORD116-7	SNHG14	0	0	0	0
SNORD116-13	SNHG14	0	0	0	0
SNORD116-15	SNHG14	0	0	0	0
SNORD116-12	SNHG14	0	0	0	0
SNORD116-29	SNHG14	0	0	0	0
SNORD116-16	SNHG14	0	0	0	0
SNORD116-24	SNHG14	0	0	0	0
SNORD116-23	SNHG14	0	0	0	0
SNORD116-6	SNHG14	0	0	0	0
SNORD116-19	SNHG14	0	0	0	0
SNORD115-45	SNHG14	0	0	0	0
SNORD115-47	SNHG14	0	0	0	0
SNORD108	SNHG14	0	0	0	0
SNORD116-26	SNHG14	0	0	0	0
SNORD116-27	SNHG14	0	0	0	0
SNORD116-30	SNHG14	0	0	0	0
SNORD116-25	SNHG14	0	0	0	0
SNORD115-40	SNHG14	0	0	0	0
SNORD115-13	SNHG14	9	0	0	0
SNORD109A	SNHG14	0	0	0	0
SNORD116-22	SNHG14	0	0	0	0
SNORD115-26	SNHG14	4	0	0	0
SNORD116-4	SNHG14	18	0	0	0
SNORD107	SNHG14	0	0	0	0
SNORD64	SNHG14	0	0	0	0
SNORD115-46	SNHG14	0	0	0	0
SNORD116-21	SNHG14	0	0	0	0
SNORD115-7	SNHG14	4	0	0	0
SNORD116-28	SNHG14	13	0	0	0
SNORD116-20	SNHG14	19	0	0	0
SNORA9	SNHG15	31	38	0	0	31
SNORD1B	SNHG16	0	0	0	0
SNORD1C	SNHG16	29	0	0	0
SNORD60	SNHG19	0	0	0	0
SNORD104	SNHG25	0	0	0	0
SNORA50C	SNHG25	20	0	0	0
SNORD93	SNHG26	0	0	0	0
SNORD49B	SNHG29	0	11	0	0
SNORD49A	SNHG29	0	11	0	0
SNORD65	SNHG29	0	11	0	0
SNORA73B	SNHG3	0	17	0	0
SNORD7	SNHG30	0	0	0	0
SNORA70I	SNHG31	0	0	0	0
SNORD48	SNHG32	0	40	0	0
SNORD50B	SNHG5	0	16	0	0
SNORA17B	SNHG7	0	8	0	0
SNORA24	SNHG8	11	14	0	0	11
SNORD17	SNX5	5	21	0	0	5
SNORA30	SRCAP	0	21	0	0
SNORA32	TAF1D	5	16	0	0	5
SNORA1	TAF1D	2	16	0	0	2
SNORA25	TAF1D	12	16	0	0	12
SNORA18	TAF1D	20	16	0	0	16
SNORA8	TAF1D	14	16	0	0	14
SNORD5	TAF1D	0	16	0	0
SNORA5B	TBRG4	5	31	0	0	5
SNORA5C	TBRG4	29	31	0	0	29
SNORA5A	TBRG4	24	31	0	0	24
SNORA29	TCP1	14	11	0	0	11
SNORA20	TCP1	4	11	0	0	4
SCARNA18	TMEM167A	1	17	0	0	1
SNORD41	TNPO2	0	25	0	0
SNORA14B	TOMM20	3	41	0	0	3
SNORA31	TPT1	15	21	0	0	15
SNORA11	TRO	16	18	0	0	16
SNORA58B	UBAP2L	0	57	0	0
SNORA80A	URB1	12	17	0	0	12
SNORA70B	USP34	0	14	0	0
SNORD53	WDR43	0	27	0	0
SNORD53B	WDR43	0	27	0	0
SNORA47	ZBED3	16	23	0	0	16
SNORD12C	ZFAS1	0	16	0	0
SNORD12	ZFAS1	0	16	0	0
SNORD12B	ZFAS1	0	16	0	0
SNORA11C	ZNF157	0	16	0	0
SNORA80C	ZNF771	0	21	0	0

## Sheet: LUAD_mRNAseq
		TCGA-LUAD
		Lung adenocarcinoma
N° patients		511
snoRNA	host-gene	mRNA High snoRNA	mRNA High host-gene	mRNA Low snoRNA	mRNA Low host-gene	co-occurence High expression snoRNA/Host-gene	co-occurence Low expression snoRNA/Host-gene
SNORA36C	AAK1	1	26	0	16	1
SNORA80D	AIMP2	0	36	0	0
SNORD96B	AMMECR1	0	36	0	0
SNORA68B	ANKRD27	0	63	0	1
SNORD71	AP1G1	0	26	0	23
SNORA70C	ASTN2	0	8	0	0
SNORA77	ATP2B4	5	56	0	0	5
SNORD59A	ATP5F1B	0	50	0	1
SNORD88C	C19orf48	0	29	0	0
SNORD88B	C19orf48	0	29	0	0
SNORD98	CCAR1	0	29	0	5
SNORA22B	CCT6A	0	103	0	0
SNORA15	CCT6A	18	103	0	0	18
SNORA22	CCT6P1	42	31	0	0	31
SNORA15B-2	CCT6P1	0	31	0	0
SNORD67	CKAP5	0	37	0	0
SNORA50A	CNOT1	8	28	0	18	8
SNORA70F	COBLL1	0	32	0	0
SNORA57	CSKMT	24	40	0	0	24
SNORA12	CWF19L1	24	24	0	0	24
SNORA26	DANCR	19	35	0	0	19
SNORD38C	DCP1A	0	17	0	16
SNORD117	DDX39B	0	40	0	0
SNORA9B	DDX55	0	43	0	0
SNORA11B	DGLUCY	1	21	0	1	1
SNORA56	DKC1	14	41	0	0	14
SNORA36A	DKC1	5	41	0	0	5
SNORA41	EEF1B2	22	13	0	0	13
SNORD37	EEF2	0	9	0	0
SNORA19	EIF3A	3	29	0	10	3
SNORA48	EIF4A1	21	13	0	0	13
SNORA63	EIF4A2	5	31	0	0	5
SNORD66	EIF4G1	0	49	0	14
SNORA28	EIF5	4	31	0	4	4
SNORA13	EPB41L4A-AS1	5	2	0	0	2
SNORD31B	FAM155A	0	17	0	0
SNORA30B	FOCAD	0	25	0	34
SNORD69	GNL3	0	20	0	0
SNORA41B	HMGN2P46	0	23	0	0
SNORD14E	HSPA8	0	25	0	6
SNORD14C	HSPA8	0	25	0	6
SNORD14D	HSPA8	0	25	0	6
SNORD63	HSPA9	0	25	0	0
SNORA35	HTR2C	0	5	0	0
SNORD65C	IGF2BP3	0	63	0	0
SNORA2A	KANSL2	27	34	0	1	27
SNORA2B	KANSL2	11	34	0	1	11
SNORA2C	KANSL2	35	34	0	1	34
SNORA63E	LINC00888	0	0	0	0
SNORA63D	LINC00888	0	0	0	0
SNORA11D	MAGED4	6	35	0	0	6
SNORA37	MBD2	22	20	0	23	20
SNORD114-7	MEG8	0	16	0	0
SNORD114-14	MEG8	0	16	0	0
SNORD114-5	MEG8	0	16	0	0
SNORD114-16	MEG8	0	16	0	0
SNORD114-19	MEG8	0	16	0	0
SNORD114-31	MEG8	0	16	0	0
SNORD114-10	MEG8	0	16	0	0
SNORD114-23	MEG8	0	16	0	0
SNORD114-26	MEG8	0	16	0	0
SNORD114-28	MEG8	0	16	0	0
SNORD114-11	MEG8	0	16	0	0
SNORD114-25	MEG8	0	16	0	0
SNORD114-27	MEG8	0	16	0	0
SNORD114-2	MEG8	0	16	0	0
SNORD114-4	MEG8	0	16	0	0
SNORD114-9	MEG8	0	16	0	0
SNORD114-13	MEG8	0	16	0	0
SNORD114-6	MEG8	0	16	0	0
SNORD114-30	MEG8	0	16	0	0
SNORD114-15	MEG8	0	16	0	0
SNORD114-17	MEG8	0	16	0	0
SNORD113-4	MEG8	0	16	0	0
SNORD114-29	MEG8	0	16	0	0
SNORD114-3	MEG8	0	16	0	0
SNORD114-24	MEG8	0	16	0	0
SNORD114-20	MEG8	0	16	0	0
SNORD114-18	MEG8	0	16	0	0
SNORD114-12	MEG8	0	16	0	0
SNORD114-22	MEG8	0	16	0	0
SNORD114-21	MEG8	0	16	0	0
SNORD112	MEG8	0	16	0	0
SNORD74B	MIR99AHG	0	18	0	0
SNORA58	MRPL3	4	37	0	1	4
SNORA54	NAP1L4	21	25	0	8	21
SCARNA10	NCAPD2	31	68	0	0	31
SNORA75	NCL	19	32	0	7	19
SNORD20	NCL	0	32	0	7
SNORA38B	NOL11	25	72	0	1	25
SNORD23	NOP53	0	14	0	0
SNORD86	NOP56	0	45	0	0
SNORD110	NOP56	0	45	0	0
SNORD57	NOP56	0	45	0	0
SNORD56	NOP56	0	45	0	0
SNORA51	NOP56	15	45	0	0	15
SNORD70	NOP58	0	39	0	0
SNORD70	NOP58	0	39	0	0
SNORD11	NOP58	0	39	0	0
SNORD11B	NOP58	0	39	0	0
SNORA11F	NUDT13	0	21	0	0
SNORA80B	ODC1	0	25	0	0
SNORA63C	OSCP1	0	10	0	0
SNORA24B	PARP16	0	12	0	1
SCARNA12	PHB2	20	28	0	0	20
RNU105B	PLCB1	0	38	0	0
SNORA14A	POR	8	41	0	0	8
SNORD105	PPAN	0	23	0	2
SNORD105B	PPAN	0	23	0	2
SNORA16B	PPP2R5A	23	44	0	0	23
SNORD127	PRPF39	0	35	0	0
SNORA38	PRRC2A	6	56	0	10	6
SNORD62B	PRRC2B	0	17	0	9
SNORD62A	PRRC2B	0	17	0	9
SNORD94	PTCD3	20	34	0	0	20
SNORA70E	RAB30	0	25	0	0
SNORA40B	RAB3GAP1	0	38	0	9
SNORA36B	RAB3GAP2	0	110	0	0
SNORD45B	RABGGTB	0	21	0	0
SNORD45C	RABGGTB	0	21	0	0
SNORA77B	RANBP1	0	20	0	0
SNORA70G	RAP1B	0	43	0	0
SNORD61	RBMX	0	25	0	0
SNORD77B	RGS22	0	8	0	0
SNORD89	RNF149	7	34	0	2	7
SNORA70	RPL10	21	30	0	0	21
SNORD35A	RPL13A	0	13	0	0
SNORA68	RPL18A	19	14	0	0	14
SNORA27	RPL21	26	18	0	0	18
SNORD102	RPL21	0	18	0	0
SNORA21	RPL23	33	22	0	0	22
SNORD42B	RPL23A	0	24	0	0
SNORD4A	RPL23A	0	24	0	0
SNORD4B	RPL23A	0	24	0	0
SNORA3A	RPL27A	30	17	0	0	17
SNORA3B	RPL27A	28	17	0	0	17
SNORD83B	RPL3	0	17	0	0
SNORD83A	RPL3	0	17	0	0
SNORA72	RPL30	42	49	0	0	42
SNORA7A	RPL32	0	24	0	0
SNORA7B	RPL32P3	14	27	0	0	14
SNORD72	RPL37	0	39	0	0
SNORA69	RPL39	0	16	0	0
SNORD18C	RPL4	0	26	0	0
SNORD18B	RPL4	0	26	0	0
SNORD21	RPL5	0	21	0	0
SNORA66	RPL5	4	21	0	0	4
SNORD24	RPL7A	0	14	0	0
SNORA52	RPLP2	33	20	0	0	20
SNORD35B	RPS11	0	13	0	0
SNORD101	RPS12	0	19	0	0
SNORD100	RPS12	0	19	0	0
SNORD14A	RPS13	0	24	0	0
SNORD15A	RPS3	42	28	0	0	28
SNORD15B	RPS3	28	28	0	0	28
SNORD73B	RPS3A	0	19	0	0
SNORD73A	RPS3A	0	19	0	0
SNORD38B	RPS8	0	20	0	0
SNORD111	SF3B3	0	34	0	6
SNORD111B	SF3B3	0	34	0	6
SNORD56B	SIPA1L1	0	34	0	3
SNORD28	SNHG1	0	40	0	0
SNORD27	SNHG1	0	40	0	0
SNORD26	SNHG1	0	40	0	0
SNORD22	SNHG1	30	40	0	0	30
SNORD30	SNHG1	0	40	0	0
SNORA71E	SNHG11	45	47	0	0	45
SNORA44	SNHG12	22	24	0	0	22
SNORA61	SNHG12	25	24	0	0	24
SNORA16A	SNHG12	27	24	0	0	24
SNORD115-34	SNHG14	0	0	0	0
SNORD115-12	SNHG14	0	0	0	0
SNORD115-25	SNHG14	0	0	0	0
SNORD115-29	SNHG14	0	0	0	0
SNORD115-2	SNHG14	0	0	0	0
SNORD115-9	SNHG14	0	0	0	0
SNORD115-21	SNHG14	0	0	0	0
SNORD115-14	SNHG14	0	0	0	0
SNORD115-19	SNHG14	0	0	0	0
SNORD115-3	SNHG14	0	0	0	0
SNORD115-18	SNHG14	0	0	0	0
SNORD115-24	SNHG14	0	0	0	0
SNORD115-41	SNHG14	0	0	0	0
SNORD115-11	SNHG14	0	0	0	0
SNORD115-5	SNHG14	0	0	0	0
SNORD115-39	SNHG14	0	0	0	0
SNORD115-33	SNHG14	0	0	0	0
SNORD115-37	SNHG14	0	0	0	0
SNORD116-10	SNHG14	0	0	0	0
SNORD115-4	SNHG14	0	0	0	0
SNORD115-8	SNHG14	0	0	0	0
SNORD115-16	SNHG14	0	0	0	0
SNORD115-28	SNHG14	0	0	0	0
SNORD115-6	SNHG14	0	0	0	0
SNORD115-32	SNHG14	0	0	0	0
SNORD115-30	SNHG14	0	0	0	0
SNORD115-42	SNHG14	0	0	0	0
SNORD115-27	SNHG14	0	0	0	0
SNORD115-22	SNHG14	0	0	0	0
SNORD115-23	SNHG14	0	0	0	0
SNORD115-17	SNHG14	0	0	0	0
SNORD115-48	SNHG14	0	0	0	0
SNORD115-15	SNHG14	0	0	0	0
SNORD115-1	SNHG14	0	0	0	0
SNORD115-38	SNHG14	0	0	0	0
SNORD115-10	SNHG14	0	0	0	0
SNORD115-20	SNHG14	0	0	0	0
SNORD115-35	SNHG14	0	0	0	0
SNORD115-31	SNHG14	0	0	0	0
SNORD115-44	SNHG14	0	0	0	0
SNORD115-43	SNHG14	0	0	0	0
SNORD115-36	SNHG14	0	0	0	0
SNORD116-11	SNHG14	0	0	0	0
SNORD116-14	SNHG14	0	0	0	0
SNORD116-18	SNHG14	0	0	0	0
SNORD116-9	SNHG14	0	0	0	0
SNORD116-2	SNHG14	0	0	0	0
SNORD116-3	SNHG14	0	0	0	0
SNORD116-8	SNHG14	0	0	0	0
SNORD116-7	SNHG14	0	0	0	0
SNORD116-13	SNHG14	0	0	0	0
SNORD116-15	SNHG14	0	0	0	0
SNORD116-12	SNHG14	0	0	0	0
SNORD116-29	SNHG14	0	0	0	0
SNORD116-16	SNHG14	0	0	0	0
SNORD116-24	SNHG14	0	0	0	0
SNORD116-23	SNHG14	0	0	0	0
SNORD116-6	SNHG14	0	0	0	0
SNORD116-19	SNHG14	0	0	0	0
SNORD115-45	SNHG14	0	0	0	0
SNORD115-47	SNHG14	0	0	0	0
SNORD108	SNHG14	0	0	0	0
SNORD116-26	SNHG14	0	0	0	0
SNORD116-27	SNHG14	0	0	0	0
SNORD116-30	SNHG14	0	0	0	0
SNORD116-25	SNHG14	0	0	0	0
SNORD115-40	SNHG14	0	0	0	0
SNORD115-13	SNHG14	0	0	0	0
SNORD109A	SNHG14	0	0	0	0
SNORD116-22	SNHG14	0	0	0	0
SNORD115-26	SNHG14	16	0	0	0
SNORD116-4	SNHG14	12	0	0	0
SNORD107	SNHG14	0	0	0	0
SNORD64	SNHG14	0	0	0	0
SNORD115-46	SNHG14	0	0	0	0
SNORD116-21	SNHG14	0	0	0	0
SNORD115-7	SNHG14	0	0	0	0
SNORD116-28	SNHG14	16	0	0	0
SNORD116-20	SNHG14	17	0	0	0
SNORA9	SNHG15	32	46	0	0	32
SNORD1B	SNHG16	0	0	0	0
SNORD1C	SNHG16	35	0	0	0
SNORD60	SNHG19	0	0	0	0
SNORD104	SNHG25	0	0	0	0
SNORA50C	SNHG25	35	0	0	0
SNORD93	SNHG26	0	0	0	0
SNORD49B	SNHG29	0	7	0	0
SNORD49A	SNHG29	0	7	0	0
SNORD65	SNHG29	0	7	0	0
SNORA73B	SNHG3	0	20	0	0
SNORD7	SNHG30	0	0	0	0
SNORA70I	SNHG31	0	0	0	0
SNORD48	SNHG32	0	31	0	0
SNORD50B	SNHG5	0	16	0	0
SNORA17B	SNHG7	0	24	0	0
SNORA24	SNHG8	18	14	0	0	14
SNORD17	SNX5	18	44	0	6	18
SNORA30	SRCAP	1	54	0	19	1
SNORA32	TAF1D	11	37	0	0	11
SNORA1	TAF1D	14	37	0	0	14
SNORA25	TAF1D	10	37	0	0	10
SNORA18	TAF1D	22	37	0	0	22
SNORA8	TAF1D	33	37	0	0	33
SNORD5	TAF1D	0	37	0	0
SNORA5B	TBRG4	24	79	0	1	24
SNORA5C	TBRG4	47	79	0	1	47
SNORA5A	TBRG4	28	79	0	1	28
SNORA29	TCP1	19	18	0	0	18
SNORA20	TCP1	13	18	0	0	13
SCARNA18	TMEM167A	8	35	0	7	8
SNORD41	TNPO2	0	15	0	9
SNORA14B	TOMM20	40	84	0	0	40
SNORA31	TPT1	20	20	0	0	20
SNORA11	TRO	20	23	0	0	20
SNORA58B	UBAP2L	0	115	0	1
SNORA80A	URB1	16	25	0	0	16
SNORA70B	USP34	4	28	0	17	4
SNORD53	WDR43	0	52	0	0
SNORD53B	WDR43	0	52	0	0
SNORA47	ZBED3	21	17	0	0	17
SNORD12C	ZFAS1	0	34	0	0
SNORD12	ZFAS1	0	34	0	0
SNORD12B	ZFAS1	0	34	0	0
SNORA11C	ZNF157	0	18	0	0
SNORA80C	ZNF771	0	41	0	0

## Sheet: UCEC_mRNAseq
		TCGA-UCEC
		Uterine Corpus Endometrial Carcinoma
N° patients		509
snoRNA	host-gene	mRNA High snoRNA	mRNA High host-gene	mRNA Low snoRNA	mRNA Low host-gene	co-occurence High expression snoRNA/Host-gene	co-occurence Low expression snoRNA/Host-gene
SNORA36C	AAK1	0	32	0	0
SNORA80D	AIMP2	0	16	0	4
SNORD96B	AMMECR1	0	18	0	0
SNORA68B	ANKRD27	0	64	0	2
SNORD71	AP1G1	0	15	0	33
SNORA70C	ASTN2	0	4	0	0
SNORA77	ATP2B4	8	60	0	0	8
SNORD59A	ATP5F1B	0	28	0	0
SNORD88C	C19orf48	0	25	0	0
SNORD88B	C19orf48	0	25	0	0
SNORD98	CCAR1	0	22	0	5
SNORA22B	CCT6A	0	34	0	2
SNORA15	CCT6A	6	34	0	2	6
SNORA22	CCT6P1	4	29	0	0	4
SNORA15B-2	CCT6P1	0	29	0	0
SNORD67	CKAP5	0	28	0	2
SNORA50A	CNOT1	3	21	0	7	3
SNORA70F	COBLL1	0	18	0	0
SNORA57	CSKMT	16	27	0	0	16
SNORA12	CWF19L1	6	38	0	1	6
SNORA26	DANCR	3	16	0	0	3
SNORD38C	DCP1A	0	24	0	0
SNORD117	DDX39B	0	34	0	0
SNORA9B	DDX55	0	31	0	0
SNORA11B	DGLUCY	4	18	0	1	4
SNORA56	DKC1	32	45	0	0	32
SNORA36A	DKC1	7	45	0	0	7
SNORA41	EEF1B2	8	24	0	0	8
SNORD37	EEF2	0	16	0	0
SNORA19	EIF3A	0	42	0	4
SNORA48	EIF4A1	4	21	0	1	4
SNORA63	EIF4A2	27	53	0	5	27
SNORD66	EIF4G1	0	78	0	2
SNORA28	EIF5	4	36	0	5	4
SNORA13	EPB41L4A-AS1	5	25	0	0	5
SNORD31B	FAM155A	0	25	0	0
SNORA30B	FOCAD	0	19	0	5
SNORD69	GNL3	0	29	0	4
SNORA41B	HMGN2P46	0	17	0	0
SNORD14E	HSPA8	0	14	0	0
SNORD14C	HSPA8	0	14	0	0
SNORD14D	HSPA8	0	14	0	0
SNORD63	HSPA9	0	33	0	1
SNORA35	HTR2C	0	7	0	0
SNORD65C	IGF2BP3	0	56	0	0
SNORA2A	KANSL2	4	34	0	12	4
SNORA2B	KANSL2	2	34	0	12	2
SNORA2C	KANSL2	4	34	0	12	4
SNORA63E	LINC00888	0	0	0	0
SNORA63D	LINC00888	0	0	0	0
SNORA11D	MAGED4	4	25	0	0	4
SNORA37	MBD2	2	16	0	16	2
SNORD114-7	MEG8	0	6	0	0
SNORD114-14	MEG8	0	6	0	0
SNORD114-5	MEG8	0	6	0	0
SNORD114-16	MEG8	0	6	0	0
SNORD114-19	MEG8	0	6	0	0
SNORD114-31	MEG8	0	6	0	0
SNORD114-10	MEG8	0	6	0	0
SNORD114-23	MEG8	0	6	0	0
SNORD114-26	MEG8	0	6	0	0
SNORD114-28	MEG8	0	6	0	0
SNORD114-11	MEG8	0	6	0	0
SNORD114-25	MEG8	0	6	0	0
SNORD114-27	MEG8	0	6	0	0
SNORD114-2	MEG8	0	6	0	0
SNORD114-4	MEG8	0	6	0	0
SNORD114-9	MEG8	0	6	0	0
SNORD114-13	MEG8	0	6	0	0
SNORD114-6	MEG8	0	6	0	0
SNORD114-30	MEG8	0	6	0	0
SNORD114-15	MEG8	0	6	0	0
SNORD114-17	MEG8	0	6	0	0
SNORD113-4	MEG8	0	6	0	0
SNORD114-29	MEG8	0	6	0	0
SNORD114-3	MEG8	0	6	0	0
SNORD114-24	MEG8	0	6	0	0
SNORD114-20	MEG8	0	6	0	0
SNORD114-18	MEG8	0	6	0	0
SNORD114-12	MEG8	0	6	0	0
SNORD114-22	MEG8	0	6	0	0
SNORD114-21	MEG8	0	6	0	0
SNORD112	MEG8	0	6	0	0
SNORD74B	MIR99AHG	0	22	0	0
SNORA58	MRPL3	1	55	0	8	1
SNORA54	NAP1L4	3	25	0	12	3
SCARNA10	NCAPD2	13	41	0	0	13
SNORA75	NCL	6	40	0	2	6
SNORD20	NCL	0	40	0	2
SNORA38B	NOL11	4	53	0	13	4
SNORD23	NOP53	0	25	0	0
SNORD86	NOP56	0	35	0	0
SNORD110	NOP56	0	35	0	0
SNORD57	NOP56	0	35	0	0
SNORD56	NOP56	0	35	0	0
SNORA51	NOP56	2	35	0	0	2
SNORD70	NOP58	0	32	0	1
SNORD70	NOP58	0	32	0	1
SNORD11	NOP58	0	32	0	1
SNORD11B	NOP58	0	32	0	1
SNORA11F	NUDT13	0	38	0	0
SNORA80B	ODC1	0	30	0	0
SNORA63C	OSCP1	0	24	0	0
SNORA24B	PARP16	0	22	0	5
SCARNA12	PHB2	28	41	0	1	28
RNU105B	PLCB1	0	15	0	0
SNORA14A	POR	3	31	0	0	3
SNORD105	PPAN	0	37	0	0
SNORD105B	PPAN	0	37	0	0
SNORA16B	PPP2R5A	4	73	0	1	4
SNORD127	PRPF39	0	19	0	0
SNORA38	PRRC2A	10	44	0	2	10
SNORD62B	PRRC2B	0	19	0	3
SNORD62A	PRRC2B	0	19	0	3
SNORD94	PTCD3	9	31	0	4	9
SNORA70E	RAB30	0	24	0	0
SNORA40B	RAB3GAP1	0	37	0	11
SNORA36B	RAB3GAP2	2	91	0	3	2
SNORD45B	RABGGTB	0	26	0	1
SNORD45C	RABGGTB	0	26	0	1
SNORA77B	RANBP1	0	27	0	0
SNORA70G	RAP1B	0	27	0	2
SNORD61	RBMX	0	22	0	3
SNORD77B	RGS22	0	28	0	0
SNORD89	RNF149	8	24	0	2	8
SNORA70	RPL10	5	22	0	0	5
SNORD35A	RPL13A	0	23	0	0
SNORA68	RPL18A	23	29	0	0	23
SNORA27	RPL21	1	10	0	0	1
SNORD102	RPL21	0	10	0	0
SNORA21	RPL23	18	35	0	0	18
SNORD42B	RPL23A	0	26	0	0
SNORD4A	RPL23A	0	26	0	0
SNORD4B	RPL23A	0	26	0	0
SNORA3A	RPL27A	2	18	0	0	2
SNORA3B	RPL27A	23	18	0	0	18
SNORD83B	RPL3	0	20	0	0
SNORD83A	RPL3	0	20	0	0
SNORA72	RPL30	36	55	0	0	36
SNORA7A	RPL32	0	28	0	0
SNORA7B	RPL32P3	23	31	0	0	23
SNORD72	RPL37	0	29	0	0
SNORA69	RPL39	2	15	0	0	2
SNORD18C	RPL4	0	25	0	0
SNORD18B	RPL4	0	25	0	0
SNORD21	RPL5	0	24	0	0
SNORA66	RPL5	4	24	0	0	4
SNORD24	RPL7A	0	22	0	0
SNORA52	RPLP2	13	22	0	0	13
SNORD35B	RPS11	0	28	0	0
SNORD101	RPS12	0	43	0	0
SNORD100	RPS12	0	43	0	0
SNORD14A	RPS13	0	26	0	0
SNORD15A	RPS3	2	22	0	0	2
SNORD15B	RPS3	12	22	0	0	12
SNORD73B	RPS3A	0	21	0	0
SNORD73A	RPS3A	0	21	0	0
SNORD38B	RPS8	0	23	0	0
SNORD111	SF3B3	0	23	0	7
SNORD111B	SF3B3	0	23	0	7
SNORD56B	SIPA1L1	0	15	0	11
SNORD28	SNHG1	0	34	0	0
SNORD27	SNHG1	0	34	0	0
SNORD26	SNHG1	0	34	0	0
SNORD22	SNHG1	22	34	0	0	22
SNORD30	SNHG1	0	34	0	0
SNORA71E	SNHG11	38	36	0	1	36
SNORA44	SNHG12	1	24	0	0	1
SNORA61	SNHG12	36	24	0	0	24
SNORA16A	SNHG12	6	24	0	0	6
SNORD115-34	SNHG14	0	0	0	0
SNORD115-12	SNHG14	0	0	0	0
SNORD115-25	SNHG14	0	0	0	0
SNORD115-29	SNHG14	0	0	0	0
SNORD115-2	SNHG14	0	0	0	0
SNORD115-9	SNHG14	0	0	0	0
SNORD115-21	SNHG14	0	0	0	0
SNORD115-14	SNHG14	0	0	0	0
SNORD115-19	SNHG14	0	0	0	0
SNORD115-3	SNHG14	0	0	0	0
SNORD115-18	SNHG14	0	0	0	0
SNORD115-24	SNHG14	0	0	0	0
SNORD115-41	SNHG14	0	0	0	0
SNORD115-11	SNHG14	0	0	0	0
SNORD115-5	SNHG14	0	0	0	0
SNORD115-39	SNHG14	0	0	0	0
SNORD115-33	SNHG14	0	0	0	0
SNORD115-37	SNHG14	0	0	0	0
SNORD116-10	SNHG14	0	0	0	0
SNORD115-4	SNHG14	0	0	0	0
SNORD115-8	SNHG14	0	0	0	0
SNORD115-16	SNHG14	0	0	0	0
SNORD115-28	SNHG14	0	0	0	0
SNORD115-6	SNHG14	0	0	0	0
SNORD115-32	SNHG14	0	0	0	0
SNORD115-30	SNHG14	0	0	0	0
SNORD115-42	SNHG14	0	0	0	0
SNORD115-27	SNHG14	0	0	0	0
SNORD115-22	SNHG14	0	0	0	0
SNORD115-23	SNHG14	0	0	0	0
SNORD115-17	SNHG14	0	0	0	0
SNORD115-48	SNHG14	0	0	0	0
SNORD115-15	SNHG14	0	0	0	0
SNORD115-1	SNHG14	0	0	0	0
SNORD115-38	SNHG14	0	0	0	0
SNORD115-10	SNHG14	0	0	0	0
SNORD115-20	SNHG14	0	0	0	0
SNORD115-35	SNHG14	0	0	0	0
SNORD115-31	SNHG14	0	0	0	0
SNORD115-44	SNHG14	0	0	0	0
SNORD115-43	SNHG14	0	0	0	0
SNORD115-36	SNHG14	0	0	0	0
SNORD116-11	SNHG14	0	0	0	0
SNORD116-14	SNHG14	0	0	0	0
SNORD116-18	SNHG14	0	0	0	0
SNORD116-9	SNHG14	0	0	0	0
SNORD116-2	SNHG14	0	0	0	0
SNORD116-3	SNHG14	0	0	0	0
SNORD116-8	SNHG14	0	0	0	0
SNORD116-7	SNHG14	0	0	0	0
SNORD116-13	SNHG14	0	0	0	0
SNORD116-15	SNHG14	0	0	0	0
SNORD116-12	SNHG14	0	0	0	0
SNORD116-29	SNHG14	0	0	0	0
SNORD116-16	SNHG14	0	0	0	0
SNORD116-24	SNHG14	0	0	0	0
SNORD116-23	SNHG14	0	0	0	0
SNORD116-6	SNHG14	0	0	0	0
SNORD116-19	SNHG14	0	0	0	0
SNORD115-45	SNHG14	0	0	0	0
SNORD115-47	SNHG14	0	0	0	0
SNORD108	SNHG14	0	0	0	0
SNORD116-26	SNHG14	0	0	0	0
SNORD116-27	SNHG14	0	0	0	0
SNORD116-30	SNHG14	0	0	0	0
SNORD116-25	SNHG14	0	0	0	0
SNORD115-40	SNHG14	0	0	0	0
SNORD115-13	SNHG14	0	0	0	0
SNORD109A	SNHG14	0	0	0	0
SNORD116-22	SNHG14	0	0	0	0
SNORD115-26	SNHG14	7	0	0	0
SNORD116-4	SNHG14	26	0	0	0
SNORD107	SNHG14	0	0	0	0
SNORD64	SNHG14	0	0	0	0
SNORD115-46	SNHG14	0	0	0	0
SNORD116-21	SNHG14	0	0	0	0
SNORD115-7	SNHG14	1	0	0	0
SNORD116-28	SNHG14	22	0	0	0
SNORD116-20	SNHG14	22	0	0	0
SNORA9	SNHG15	7	17	0	0	7
SNORD1B	SNHG16	0	0	0	0
SNORD1C	SNHG16	41	0	0	0
SNORD60	SNHG19	0	0	0	0
SNORD104	SNHG25	0	0	0	0
SNORA50C	SNHG25	22	0	0	0
SNORD93	SNHG26	0	0	0	0
SNORD49B	SNHG29	0	23	0	0
SNORD49A	SNHG29	0	23	0	0
SNORD65	SNHG29	0	23	0	0
SNORA73B	SNHG3	0	23	0	0
SNORD7	SNHG30	0	0	0	0
SNORA70I	SNHG31	0	0	0	0
SNORD48	SNHG32	0	30	0	0
SNORD50B	SNHG5	0	15	0	0
SNORA17B	SNHG7	0	29	0	0
SNORA24	SNHG8	4	17	0	0	4
SNORD17	SNX5	13	36	0	3	13
SNORA30	SRCAP	0	46	0	3
SNORA32	TAF1D	0	24	0	4
SNORA1	TAF1D	5	24	0	4	5
SNORA25	TAF1D	7	24	0	4	7
SNORA18	TAF1D	23	24	0	4	23
SNORA8	TAF1D	32	24	0	4	24
SNORD5	TAF1D	0	24	0	4
SNORA5B	TBRG4	4	29	0	0	4
SNORA5C	TBRG4	11	29	0	0	11
SNORA5A	TBRG4	19	29	0	0	19
SNORA29	TCP1	8	30	0	6	8
SNORA20	TCP1	9	30	0	6	9
SCARNA18	TMEM167A	1	13	0	13	1
SNORD41	TNPO2	0	47	0	1
SNORA14B	TOMM20	14	93	0	2	14
SNORA31	TPT1	1	17	0	10	1
SNORA11	TRO	7	46	0	0	7
SNORA58B	UBAP2L	0	97	0	4
SNORA80A	URB1	2	24	0	0	2
SNORA70B	USP34	2	34	0	11	2
SNORD53	WDR43	0	53	0	1
SNORD53B	WDR43	0	53	0	1
SNORA47	ZBED3	2	22	0	0	2
SNORD12C	ZFAS1	0	31	0	0
SNORD12	ZFAS1	0	31	0	0
SNORD12B	ZFAS1	0	31	0	0
SNORA11C	ZNF157	0	27	0	0
SNORA80C	ZNF771	0	30	0	0

[truncated: 2 more sheets: OV_mRNAseq, GBM_mRNAseq]
